# Supplementary material for: Incomplete Healing as a Cause of Aging: The Role of Mitochondria and the Cell Danger Response
Source: Biology (Basel). 2019 May 11;8(2):27. doi: 10.3390/biology8020027 (PMC6627909; doi:10.3390/biology8020027)
Supplement: Supplementary file 1 [file biology-08-00027-s001.zip]

Archive with 1 entries (1 files):
- biology-433057-supplementary.xlsx
