# Supplementary material for: Incomplete Healing as a Cause of Aging: The Role of Mitochondria and the Cell Danger Response
Source: Biology (Basel). 2019 May 11;8(2):27. doi: 10.3390/biology8020027 (PMC6627909; doi:10.3390/biology8020027)
Supplement: Supplementary file 1 [file biology-08-00027-s001.zip › biology-433057-supplementary.xlsx]

## Sheet: Human.MitoCarta2.0_Proteome
Naviaux RK. Incomplete healing as a cause of aging. 2019.
Table S1. The mitochondrial proteome and nucleotide regulation.
542/1158 (47%) of MitoCarta genes have EC numbers.
616 of 1158 do not have assigned EC numbers
247 non-EC proteins are enzymes, subunits, transporters, or kinases
542+ 247 = 789 MitoCarta proteins are enzymes, subunits, transporters, or kinases
433/789 (55%) are regulated by nucleotides
HumanGeneID	MouseGeneID	GeneID	Symbol	description	GO molfunc	MCARTA2_LIST	KeggECs	UniProtEC_list
56922	72039	56922	MCCC1	methylcrotonoyl-CoA carboxylase 1 (alpha)	ATP binding | biotin binding | biotin carboxylase activity | metal ion binding | methylcrotonoyl-CoA carboxylase activity | protein binding	1	6.4.1.4	6.4.1.4
64087	78038	64087	MCCC2	methylcrotonoyl-CoA carboxylase 2 (beta)	ATP binding | methylcrotonoyl-CoA carboxylase activity | protein binding	1	6.4.1.4	6.4.1.4
5095	110821	5095	PCCA	propionyl CoA carboxylase, alpha polypeptide	ATP binding | biotin binding | biotin carboxylase activity | enzyme binding | metal ion binding | propionyl-CoA carboxylase activity	1	6.4.1.3	6.4.1.3
5096	66904	5096	PCCB	propionyl CoA carboxylase, beta polypeptide	ATP binding | propionyl-CoA carboxylase activity	1	6.4.1.3	6.4.1.3
5091	18563	5091	PC	pyruvate carboxylase	ATP binding | DNA binding | biotin binding | biotin carboxylase activity | metal ion binding | pyruvate carboxylase activity	1	6.4.1.1	6.4.1.1
55278	76563	55278	QRSL1	glutaminyl-tRNA synthase (glutamine-hydrolyzing)-like 1	ATP binding | glutaminyl-tRNA synthase (glutamine-hydrolyzing) activity	1	6.3.5.6|6.3.5.7	6.3.5.7
5188	229487	5188	PET112	PET112 homolog (yeast)	ATP binding | glutaminyl-tRNA synthase (glutamine-hydrolyzing) activity | translation factor activity, nucleic acid binding	1	6.3.5.6|6.3.5.7	6.3.5.-
283459	384281	283459	GATC	glutamyl-tRNA(Gln) amidotransferase, subunit C	ATP binding | glutaminyl-tRNA synthase (glutamine-hydrolyzing) activity	1	6.3.5.6|6.3.5.7	6.3.5.-
25902	270685	25902	MTHFD1L	methylenetetrahydrofolate dehydrogenase (NADP+ dependent) 1-like	ATP binding | formate-tetrahydrofolate ligase activity | methenyltetrahydrofolate cyclohydrolase activity | methylenetetrahydrofolate dehydrogenase (NADP+) activity | protein homodimerization activity	1	6.3.4.3	6.3.4.3
1373	227231	1373	CPS1	carbamoyl-phosphate synthase 1, mitochondrial	ATP binding | calcium ion binding | carbamoyl-phosphate synthase (ammonia) activity | endopeptidase activity | glutamate binding | modified amino acid binding | phospholipid binding | protein binding | protein complex binding	1	6.3.4.16	6.3.4.16
31	107476	31	ACACA	acetyl-CoA carboxylase alpha	ATP binding | acetyl-CoA carboxylase activity | biotin carboxylase activity | metal ion binding | protein binding	1	6.3.4.14|6.4.1.2	6.4.1.2|6.3.4.14
32	100705	32	ACACB	acetyl-CoA carboxylase beta	ATP binding | acetyl-CoA carboxylase activity | biotin binding | biotin carboxylase activity | metal ion binding | protein binding	1	6.3.4.14|6.4.1.2	6.4.1.2|6.3.4.14
10588	100039707	10588	MTHFS	5,10-methenyltetrahydrofolate synthetase (5-formyltetrahydrofolate cyclo-ligase)	5-formyltetrahydrofolate cyclo-ligase activity | ATP binding | folic acid binding	1	6.3.3.2	6.3.3.2
54708	69104	54708	MARCH5	membrane-associated ring finger (C3HC4) 5	GTPase binding | protein binding | ubiquitin-protein ligase activity | zinc ion binding	1	6.3.2.19	2.3.2.27
79594	68350	79594	MUL1	mitochondrial E3 ubiquitin protein ligase 1	SUMO ligase activity | identical protein binding | protein binding | signal transducer activity | ubiquitin protein ligase binding | ubiquitin-protein ligase activity | zinc ion binding	1	6.3.2.19	2.3.2.27
2356	14287	2356	FPGS	folylpolyglutamate synthase	ATP binding | tetrahydrofolylpolyglutamate synthase activity	1	6.3.2.17	6.3.2.17
8803	20916	8803	SUCLA2	succinate-CoA ligase, ADP-forming, beta subunit	ATP binding | metal ion binding | protein binding | succinate-CoA ligase (ADP-forming) activity	1	6.2.1.4|6.2.1.5	6.2.1.5
8802	56451	8802	SUCLG1	succinate-CoA ligase, alpha subunit	ATP citrate synthase activity | GDP binding | GTP binding | cofactor binding | protein heterodimerization activity | succinate-CoA ligase (ADP-forming) activity | succinate-CoA ligase (GDP-forming) activity	1	6.2.1.4|6.2.1.5	6.2.1.4|6.2.1.5
8801	20917	8801	SUCLG2	succinate-CoA ligase, GDP-forming, beta subunit	ATP binding | GDP binding | GTP binding | protein heterodimerization activity | succinate-CoA ligase (GDP-forming) activity	1	6.2.1.4|6.2.1.5	6.2.1.4
2180	14081	2180	ACSL1	acyl-CoA synthetase long-chain family member 1	ATP binding | long-chain fatty acid-CoA ligase activity	1	6.2.1.3	6.2.1.3
2182	50790	2182	ACSL4	acyl-CoA synthetase long-chain family member 4	ATP binding | arachidonate-CoA ligase activity | long-chain fatty acid-CoA ligase activity | very long-chain fatty acid-CoA ligase activity	1	6.2.1.3	6.2.1.3
23305	216739	23305	ACSL6	acyl-CoA synthetase long-chain family member 6	ATP binding | enzyme binding | long-chain fatty acid-CoA ligase activity | protein homodimerization activity	1	6.2.1.3	6.2.1.3
6296	20216	6296	ACSM3	acyl-CoA synthetase medium-chain family member 3	ATP binding | butyrate-CoA ligase activity | fatty acid ligase activity | metal ion binding | molecular_function	1	6.2.1.2	6.2.1.2
54988	272428	54988	ACSM5	acyl-CoA synthetase medium-chain family member 5	ATP binding | GTP binding | butyrate-CoA ligase activity | metal ion binding	1	6.2.1.2	6.2.1.2
116285	117147	116285	ACSM1	acyl-CoA synthetase medium-chain family member 1	ATP binding | GTP binding | acyl-CoA ligase activity | butyrate-CoA ligase activity | fatty acid ligase activity | metal ion binding	1	6.2.1.2	6.2.1.2
123876	233799	123876	ACSM2A	acyl-CoA synthetase medium-chain family member 2A	ATP binding | butyrate-CoA ligase activity | metal ion binding	1	6.2.1.2	6.2.1.2
79611	380660	79611	ACSS3	acyl-CoA synthetase short-chain family member 3	ATP binding | acetate-CoA ligase activity	1	6.2.1.17	6.2.1.1
84532	68738	84532	ACSS1	acyl-CoA synthetase short-chain family member 1	AMP binding | ATP binding | acetate-CoA ligase activity | protein binding	1	6.2.1.1	6.2.1.1
57176	68915	57176	VARS2	valyl-tRNA synthetase 2, mitochondrial	ATP binding | aminoacyl-tRNA editing activity | valine-tRNA ligase activity	1	6.1.1.9	6.1.1.9
57505	224805	57505	AARS2	alanyl-tRNA synthetase 2, mitochondrial	ATP binding | alanine-tRNA ligase activity | metal ion binding | tRNA binding	1	6.1.1.7	6.1.1.7
3735	85305	3735	KARS	lysyl-tRNA synthetase	ATP binding | amino acid binding | lysine-tRNA ligase activity | metal ion binding | protein binding | tRNA binding	1	6.1.1.6	6.1.1.6
55699	381314	55699	IARS2	isoleucyl-tRNA synthetase 2, mitochondrial	ATP binding | aminoacyl-tRNA editing activity | isoleucine-tRNA ligase activity	1	6.1.1.5	6.1.1.5
23395	102436	23395	LARS2	leucyl-tRNA synthetase 2, mitochondrial	ATP binding | aminoacyl-tRNA editing activity | leucine-tRNA ligase activity	1	6.1.1.4	6.1.1.4
6897	110960	6897	TARS	threonyl-tRNA synthetase	ATP binding | protein homodimerization activity | threonine-tRNA ligase activity	1	6.1.1.3	6.1.1.3
80222	71807	80222	TARS2	threonyl-tRNA synthetase 2, mitochondrial (putative)	ATP binding | molecular_function | threonine-tRNA ligase activity	1	6.1.1.3	6.1.1.3
79731	244141	79731	NARS2	asparaginyl-tRNA synthetase 2, mitochondrial (putative)	ATP binding | asparagine-tRNA ligase activity | nucleic acid binding	1	6.1.1.22	6.1.1.22
23438	70791	23438	HARS2	histidyl-tRNA synthetase 2, mitochondrial	ATP binding | histidine-tRNA ligase activity	1	6.1.1.21	6.1.1.21
10667	69955	10667	FARS2	phenylalanyl-tRNA synthetase 2, mitochondrial	ATP binding | magnesium ion binding | phenylalanine-tRNA ligase activity | tRNA binding	1	6.1.1.20	6.1.1.20
10352	70560	10352	WARS2	tryptophanyl tRNA synthetase 2, mitochondrial	ATP binding | tryptophan-tRNA ligase activity	1	6.1.1.2	6.1.1.2
5917	104458	5917	RARS	arginyl-tRNA synthetase	ATP binding | arginine binding | arginine-tRNA ligase activity | protein binding | tRNA binding	1	6.1.1.19	6.1.1.19
57038	109093	57038	RARS2	arginyl-tRNA synthetase 2, mitochondrial	ATP binding | arginine-tRNA ligase activity	1	6.1.1.19	6.1.1.19
124454	67417	124454	EARS2	glutamyl-tRNA synthetase 2, mitochondrial	ATP binding | glutamate-tRNA ligase activity | glutamate-tRNA(Gln) ligase activity | tRNA binding	1	6.1.1.17	6.1.1.17
79587	71941	79587	CARS2	cysteinyl-tRNA synthetase 2, mitochondrial (putative)	ATP binding | cysteine-tRNA ligase activity | metal ion binding	1	6.1.1.16	6.1.1.16
25973	230577	25973	PARS2	prolyl-tRNA synthetase 2, mitochondrial (putative)	ATP binding | proline-tRNA ligase activity	1	6.1.1.15	6.1.1.15
2617	353172	2617	GARS	glycyl-tRNA synthetase	ATP binding | glycine-tRNA ligase activity | protein dimerization activity	1	6.1.1.14	3.6.1.17|6.1.1.14
55157	226539	55157	DARS2	aspartyl-tRNA synthetase 2, mitochondrial	ATP binding | aspartate-tRNA ligase activity | aspartate-tRNA(Asn) ligase activity | protein binding | protein homodimerization activity | tRNA binding	1	6.1.1.12	6.1.1.12
54938	71984	54938	SARS2	seryl-tRNA synthetase 2, mitochondrial	ATP binding | serine-tRNA ligase activity	1	6.1.1.11	6.1.1.11
92935	212679	92935	MARS2	methionyl-tRNA synthetase 2, mitochondrial	ATP binding | methionine-tRNA ligase activity	1	6.1.1.10	6.1.1.10
51067	70120	51067	YARS2	tyrosyl-tRNA synthetase 2, mitochondrial	ATP binding | protein homodimerization activity | tRNA binding | tyrosine binding | tyrosine-tRNA ligase activity	1	6.1.1.1	6.1.1.1
7156	21975	7156	TOP3A	topoisomerase (DNA) III alpha	ATP binding | DNA binding | DNA topoisomerase type I activity | protein binding | zinc ion binding	1	5.99.1.2	5.99.1.2
116447	72960	116447	TOP1MT	topoisomerase (DNA) I, mitochondrial	ATP binding | DNA binding | DNA topoisomerase type I activity | DNA topoisomerase type II (ATP-hydrolyzing) activity	1	5.99.1.2	5.99.1.2
4594	17850	4594	MUT	methylmalonyl CoA mutase	cobalamin binding | metal ion binding | methylmalonyl-CoA mutase activity | modified amino acid binding	1	5.4.99.2	5.4.99.2
80324	56361	80324	PUS1	pseudouridylate synthase 1	DNA binding | RNA binding | ligand-dependent nuclear receptor transcription coactivator activity | pseudouridine synthase activity | pseudouridylate synthase activity	1	5.4.99.12	5.4.99.12
80142	96979	80142	PTGES2	prostaglandin E synthase 2	DNA binding | electron carrier activity | glutathione binding | heme binding | lyase activity | prostaglandin-E synthase activity | protein disulfide oxidoreductase activity	1	5.3.99.3	5.3.99.3
5034	18453	5034	P4HB	prolyl 4-hydroxylase, beta polypeptide	procollagen-proline 4-dioxygenase activity | protein binding | protein disulfide isomerase activity | protein disulfide oxidoreductase activity | protein heterodimerization activity	1	5.3.4.1	5.3.4.1
1632	13177	1632	ECI1	enoyl-CoA delta isomerase 1	dodecenoyl-CoA delta-isomerase activity | intramolecular oxidoreductase activity	1	5.3.3.8	5.3.3.8
10455	23986	10455	ECI2	enoyl-CoA delta isomerase 2	dodecenoyl-CoA delta-isomerase activity | fatty-acyl-CoA binding | receptor binding	1	5.3.3.8	5.3.3.8
3422	319554	3422	IDI1	isopentenyl-diphosphate delta isomerase 1	hydrolase activity | isopentenyl-diphosphate delta-isomerase activity | magnesium ion binding | manganese ion binding | metal ion binding	1	5.3.3.2	5.3.3.2
2821	14751	2821	GPI	glucose-6-phosphate isomerase	cytokine activity | glucose-6-phosphate isomerase activity | growth factor activity | intramolecular transferase activity | monosaccharide binding	1	5.3.1.9	5.3.1.9
22934	19895	22934	RPIA	ribose 5-phosphate isomerase A	monosaccharide binding | ribose-5-phosphate isomerase activity	1	5.3.1.6	5.3.1.6
7167	21991	7167	TPI1	triosephosphate isomerase 1	protein binding | triose-phosphate isomerase activity	1	5.3.1.1	5.3.1.1
10105	105675	10105	PPIF	peptidylprolyl isomerase F	cyclosporin A binding | peptidyl-prolyl cis-trans isomerase activity | protein binding	1	5.2.1.8	5.2.1.8
23398	238831	23398	PPWD1	peptidylprolyl isomerase domain and WD repeat containing 1	peptidyl-prolyl cis-trans isomerase activity	1	5.2.1.8	5.2.1.8
23770	14232	23770	FKBP8	FK506 binding protein 8, 38kDa	FK506 binding | identical protein binding | metal ion binding | peptidyl-prolyl cis-trans isomerase activity | protein binding	1	5.2.1.8	5.2.1.8
60681	14230	60681	FKBP10	FK506 binding protein 10, 65 kDa	FK506 binding | calcium ion binding | peptidyl-prolyl cis-trans isomerase activity	1	5.2.1.8	5.2.1.8
2954	14874	2954	GSTZ1	glutathione S-transferase zeta 1	glutathione peroxidase activity | glutathione transferase activity | maleylacetoacetate isomerase activity | protein binding | protein homodimerization activity	1	5.2.1.2	5.2.1.2|2.5.1.18
128240	246703	128240	APOA1BP	apolipoprotein A-I binding protein	isomerase activity | metal ion binding | nucleotide binding | protein binding | protein homodimerization activity	1	5.1.99.6	5.1.99.6
23600	17117	23600	AMACR	alpha-methylacyl-CoA racemase	alpha-methylacyl-CoA racemase activity | receptor binding	1	5.1.99.4	5.1.99.4
84693	73724	84693	MCEE	methylmalonyl CoA epimerase	methylmalonyl-CoA epimerase activity	1	5.1.99.1	5.1.99.1
2235	14151	2235	FECH	ferrochelatase	2 iron, 2 sulfur cluster binding | ferrochelatase activity | ferrous iron binding | heme binding | iron-responsive element binding | protein binding	1	4.99.1.1	4.99.1.1
3052	15159	3052	HCCS	holocytochrome c synthase	holocytochrome-c synthase activity | metal ion binding	1	4.4.1.17	4.4.1.17
113675	257635	113675	SDSL	serine dehydratase-like	L-serine ammonia-lyase activity | L-threonine ammonia-lyase activity | molecular_function | pyridoxal phosphate binding	1	4.3.1.17|4.3.1.19	4.3.1.19|4.3.1.17
4913	18207	4913	NTHL1	nth endonuclease III-like 1 (E. coli)	4 iron, 4 sulfur cluster binding | DNA N-glycosylase activity | DNA-(apurinic or apyrimidinic site) lyase activity | double-stranded DNA binding | endonuclease activity | metal ion binding | protein binding	1	4.2.99.18	3.2.2.-|4.2.99.18
4968	18294	4968	OGG1	8-oxoguanine DNA glycosylase	8-oxo-7,8-dihydroguanine DNA N-glycosylase activity | damaged DNA binding | endonuclease activity | microtubule binding | oxidized purine nucleobase lesion DNA N-glycosylase activity | protein binding	1	4.2.99.18	3.2.2.-|4.2.99.18
27301	77622	27301	APEX2	APEX nuclease (apurinic/apyrimidinic endonuclease) 2	DNA binding | DNA-(apurinic or apyrimidinic site) lyase activity | endonuclease activity | exonuclease activity | zinc ion binding	1	4.2.99.18	3.1.-.-|4.2.99.18
8846	211064	8846	ALKBH1	alkB, alkylation repair homolog 1 (E. coli)	DNA-(apurinic or apyrimidinic site) lyase activity | chemoattractant activity | ferrous iron binding | methylcytosine dioxygenase activity	1	4.2.99.18	1.14.11.-|1.14.11.-|4.2.99.18|1.14.11.33|1.14.11.-
84105	72562	84105	PCBD2	pterin-4 alpha-carbinolamine dehydratase/dimerization cofactor of hepatocyte nuclear factor 1 alpha (TCF1) 2	4-alpha-hydroxytetrahydrobiopterin dehydratase activity | phenylalanine 4-monooxygenase activity | protein binding	1	4.2.1.96	4.2.1.96
55739	69225	55739	CARKD	carbohydrate kinase domain containing	ATP binding | ATP-dependent NAD(P)H-hydrate dehydratase activity | molecular_function	1	4.2.1.93	4.2.1.93
48	11428	48	ACO1	aconitase 1, soluble	4 iron, 4 sulfur cluster binding | RNA binding | aconitate hydratase activity | iron-responsive element binding | metal ion binding | protein binding	1	4.2.1.3	4.2.1.3
50	11429	50	ACO2	aconitase 2, mitochondrial	3 iron, 4 sulfur cluster binding | 4 iron, 4 sulfur cluster binding | aconitate hydratase activity | iron ion binding	1	4.2.1.3	4.2.1.3
2271	14194	2271	FH	fumarate hydratase	fumarate hydratase activity	1	4.2.1.2	4.2.1.2
549	11992	549	AUH	AU RNA binding protein/enoyl-CoA hydratase	enoyl-CoA hydratase activity | mRNA 3'-UTR binding | methylglutaconyl-CoA hydratase activity	1	4.2.1.18	4.2.1.18
1892	93747	1892	ECHS1	enoyl CoA hydratase, short chain, 1, mitochondrial	enoyl-CoA hydratase activity | protein binding	1	4.2.1.17	4.2.1.17
763	12352	763	CA5A	carbonic anhydrase VA, mitochondrial	carbonate dehydratase activity | zinc ion binding	1	4.2.1.1	4.2.1.1
11238	56078	11238	CA5B	carbonic anhydrase VB, mitochondrial	carbonate dehydratase activity | zinc ion binding	1	4.2.1.1	4.2.1.1
4337	56738	4337	MOCS1	molybdenum cofactor synthesis 1	4 iron, 4 sulfur cluster binding | GTP binding | lyase activity | metal ion binding	1	4.1.99.18	4.1.99.22|4.6.1.17
3155	15356	3155	HMGCL	3-hydroxymethyl-3-methylglutaryl-CoA lyase	carboxylic acid binding | fatty-acyl-CoA binding | hydroxymethylglutaryl-CoA lyase activity | magnesium ion binding | manganese ion binding | metal ion binding | protein homodimerization activity | receptor binding	1	4.1.3.4	4.1.3.4
112817	67432	112817	HOGA1	4-hydroxy-2-oxoglutarate aldolase 1	4-hydroxy-2-oxoglutarate aldolase activity | protein homodimerization activity	1	4.1.3.16	4.1.3.16
5805	19286	5805	PTS	6-pyruvoyltetrahydropterin synthase	6-pyruvoyltetrahydropterin synthase activity | identical protein binding | metal ion binding | protein homodimerization activity	1	4.1.2.50|4.2.3.12	4.2.3.12
23417	56690	23417	MLYCD	malonyl-CoA decarboxylase	malonyl-CoA decarboxylase activity | receptor binding	1	4.1.1.9	4.1.1.9
23761	320951	23761	PISD	phosphatidylserine decarboxylase	phosphatidylserine decarboxylase activity	1	4.1.1.65	4.1.1.65
55862	52665	55862	ECHDC1	enoyl CoA hydratase domain containing 1	carboxy-lyase activity | methylmalonyl-CoA decarboxylase activity	1	4.1.1.41|4.1.1.94	4.1.1.94|4.1.1.41
5106	74551	5106	PCK2	phosphoenolpyruvate carboxykinase 2 (mitochondrial)	GTP binding | metal ion binding | phosphoenolpyruvate carboxykinase (GTP) activity | phosphoenolpyruvate carboxykinase activity | protein binding	1	4.1.1.32	4.1.1.32
10606	67054	10606	PAICS	phosphoribosylaminoimidazole carboxylase, phosphoribosylaminoimidazole succinocarboxamide synthetase	ATP binding | identical protein binding | phosphoribosylaminoimidazole carboxylase activity | phosphoribosylaminoimidazolesuccinocarboxamide synthase activity | protein binding	1	4.1.1.21|6.3.2.6	6.3.2.6|4.1.1.21
81889	68636	81889	FAHD1	fumarylacetoacetate hydrolase domain containing 1	acetylpyruvate hydrolase activity | acylpyruvate hydrolase activity | fumarylpyruvate hydrolase activity | metal ion binding	1	3.7.1.5	3.7.1.5|4.1.1.3
4976	74143	4976	OPA1	optic atrophy 1 (autosomal dominant)	GTP binding | GTPase activity | magnesium ion binding | protein binding	1	3.6.5.5	3.6.5.5
10059	74006	10059	DNM1L	dynamin 1-like	GTP binding | GTPase activity | identical protein binding | protein binding | protein homodimerization activity | ubiquitin protein ligase binding	1	3.6.5.5	3.6.5.5
6832	338359	6832	SUPV3L1	suppressor of var1, 3-like 1 (S. cerevisiae)	3'-5' RNA helicase activity | ATP binding | ATP-dependent RNA helicase activity | DNA binding | DNA helicase activity | RNA binding | double-stranded RNA binding | helicase activity | protein binding | protein homodimerization activity	1	3.6.4.13	3.6.4.13
22907	72831	22907	DHX30	DEAH (Asp-Glu-Ala-His) box helicase 30	ATP binding | ATP-dependent helicase activity | chromatin binding | double-stranded RNA binding | protein binding	1	3.6.4.13	3.6.4.13
9401	79456	9401	RECQL4	RecQ protein-like 4	ATP binding | ATP-dependent 3'-5' DNA helicase activity | annealing helicase activity | bubble DNA binding | zinc ion binding	1	3.6.4.12	3.6.4.12
56652	226153	56652	C10orf2	chromosome 10 open reading frame 2	5'-3' DNA helicase activity | ATP binding | protease binding | single-stranded DNA binding	1	3.6.4.12	3.6.4.12
80119	208084	80119	PIF1	PIF1 5'-to-3' DNA helicase	ATP binding | ATP-dependent 5'-3' DNA helicase activity | ATP-dependent 5'-3' DNA/RNA helicase activity | G-quadruplex DNA binding | magnesium ion binding | single-stranded DNA-dependent ATP-dependent DNA helicase activity | telomerase inhibitor activity | telomeric DNA binding	1	3.6.4.12	3.6.4.12
1763	327762	1763	DNA2	DNA replication helicase/nuclease 2	4 iron, 4 sulfur cluster binding | 5'-3' DNA helicase activity | 5'-flap endonuclease activity | ATP binding | ATPase activity | DNA binding | DNA helicase activity | helicase activity | metal ion binding | nuclease activity | protein binding | single-stranded DNA-dependent ATPase activity | site-specific endodeoxyribonuclease activity, specific for altered base	1	3.6.4.12	3.1.-.-|3.6.4.12
506	11947	506	ATP5B	ATP synthase, H+ transporting, mitochondrial F1 complex, beta polypeptide	ATP binding | ATPase activity | MHC class I protein binding | protein binding | proton-transporting ATP synthase activity, rotational mechanism | proton-transporting ATPase activity, rotational mechanism | transmembrane transporter activity | transporter activity	1	3.6.3.14	3.6.3.14
57205	231287	57205	ATP10D	ATPase, class V, type 10D	ATP binding | cation-transporting ATPase activity | magnesium ion binding | phospholipid-translocating ATPase activity | protein binding	1	3.6.3.1	3.6.3.1
98	75572	98	ACYP2	acylphosphatase 2, muscle type	acylphosphatase activity	1	3.6.1.7	3.6.1.7
2272	14198	2272	FHIT	fragile histidine triad	bis(5'-adenosyl)-triphosphatase activity | catalytic activity | hydrolase activity | identical protein binding | nucleotide binding | protein binding | ubiquitin protein ligase binding	1	3.6.1.29	3.6.1.29
1854	110074	1854	DUT	deoxyuridine triphosphatase	dUTP diphosphatase activity | protein binding	1	3.6.1.23	3.6.1.23
318	66401	318	NUDT2	nudix (nucleoside diphosphate linked moiety X)-type motif 2	GTP binding | bis(5'-nucleosyl)-tetraphosphatase (asymmetrical) activity | bis(5'-nucleosyl)-tetraphosphatase (symmetrical) activity	1	3.6.1.17	3.6.1.17
11164	53893	11164	NUDT5	nudix (nucleoside diphosphate linked moiety X)-type motif 5	ADP-ribose diphosphatase activity | ADP-sugar diphosphatase activity | m7G(5')pppN diphosphatase activity | magnesium ion binding | nucleoside-diphosphatase activity | snoRNA binding	1	3.6.1.13|3.6.1.58	3.6.1.13|3.6.1.58|2.7.7.-
53343	74167	53343	NUDT9	nudix (nucleoside diphosphate linked moiety X)-type motif 9	ADP-ribose diphosphatase activity | ADP-sugar diphosphatase activity | adenosine-diphosphatase activity	1	3.6.1.13	3.6.1.13
27068	74776	27068	PPA2	pyrophosphatase (inorganic) 2	inorganic diphosphatase activity | magnesium ion binding | protein serine/threonine phosphatase activity	1	3.6.1.1	3.6.1.1
23576	69219	23576	DDAH1	dimethylarginine dimethylaminohydrolase 1	amino acid binding | catalytic activity | dimethylargininase activity | metal ion binding	1	3.5.3.18	3.5.3.18
79814	75986	79814	AGMAT	agmatine ureohydrolase (agmatinase)	agmatinase activity | metal ion binding	1	3.5.3.11	3.5.3.11
384	11847	384	ARG2	arginase 2	arginase activity | metal ion binding	1	3.5.3.1	3.5.3.1
64146	68023	64146	PDF	peptide deformylase (mitochondrial)	iron ion binding | peptide deformylase activity	1	3.5.1.88	3.5.1.88
56954	52633	56954	NIT2	nitrilase family, member 2	molecular_function | omega-amidase activity	1	3.5.1.3	3.5.1.3
56624	54447	56624	ASAH2	N-acylsphingosine amidohydrolase (non-lysosomal ceramidase) 2	ceramidase activity	1	3.5.1.23	3.5.1.23
2744	14660	2744	GLS	glutaminase	glutaminase activity | protein binding	1	3.5.1.2	3.5.1.2
27165	216456	27165	GLS2	glutaminase 2 (liver, mitochondrial)	glutaminase activity | protein binding	1	3.5.1.2	3.5.1.2
5687	26443	5687	PSMA6	proteasome (prosome, macropain) subunit, alpha type, 6	NF-kappaB binding | RNA binding | endopeptidase activity | protein binding | purine ribonucleoside triphosphate binding | threonine-type endopeptidase activity	1	3.4.25.1	3.4.25.1
9512	73078	9512	PMPCB	peptidase (mitochondrial processing) beta	metal ion binding | metalloendopeptidase activity	1	3.4.24.64	3.4.24.64
23203	66865	23203	PMPCA	peptidase (mitochondrial processing) alpha	metal ion binding | metalloendopeptidase activity	1	3.4.24.64	3.4.24.64
4898	230598	4898	NRD1	nardilysin (N-arginine dibasic convertase)	epidermal growth factor binding | metal ion binding | metalloendopeptidase activity | protein binding	1	3.4.24.61	3.4.24.61
4285	70478	4285	MIPEP	mitochondrial intermediate peptidase	metal ion binding | metalloendopeptidase activity	1	3.4.24.59	3.4.24.59
64172	72085	64172	OSGEPL1	O-sialoglycoprotein endopeptidase-like 1	metal ion binding | transferase activity, transferring acyl groups	1	3.4.24.57	2.3.1.234
3416	15925	3416	IDE	insulin-degrading enzyme	ATP binding | ATPase activity | beta-amyloid binding | beta-endorphin binding | glycoprotein binding | insulin binding | metalloendopeptidase activity | peptide binding | protein binding | protein homodimerization activity | receptor binding | ubiquitin binding | zinc ion binding	1	3.4.24.56	3.4.24.56
57486	75805	57486	NLN	neurolysin (metallopeptidase M3 family)	metal ion binding | metalloendopeptidase activity | peptide binding	1	3.4.24.16	3.4.24.16
841	12370	841	CASP8	caspase 8, apoptosis-related cysteine peptidase	cysteine-type endopeptidase activity | cysteine-type endopeptidase activity involved in apoptotic process | cysteine-type peptidase activity | peptidase activity | protease binding | protein binding | tumor necrosis factor receptor binding | ubiquitin protein ligase binding	1	3.4.22.61	3.4.22.61
8192	53895	8192	CLPP	caseinolytic mitochondrial matrix peptidase proteolytic subunit	ATP binding | identical protein binding | peptidase activity | protein binding | serine-type endopeptidase activity	1	3.4.21.92	3.4.21.92
83752	66887	83752	LONP2	lon peptidase 2, peroxisomal	ATP binding | ATP-dependent peptidase activity | enzyme binding | peptidase activity | protease binding | protein binding | receptor binding | sequence-specific DNA binding | serine-type endopeptidase activity	1	3.4.21.53	3.4.21.-
27429	64704	27429	HTRA2	HtrA serine peptidase 2	peptidase activity | protein binding | serine-type endopeptidase activity | serine-type peptidase activity | unfolded protein binding	1	3.4.21.108	3.4.21.108
55486	381038	55486	PARL	presenilin associated, rhomboid-like	serine-type endopeptidase activity	1	3.4.21.105	3.4.21.105
63929	321003	63929	XPNPEP3	X-prolyl aminopeptidase (aminopeptidase P) 3, putative	aminopeptidase activity | manganese ion binding | metallopeptidase activity	1	3.4.11.9	3.4.11.9
254042	66559	254042	METAP1D	methionyl aminopeptidase type 1D (mitochondrial)	aminopeptidase activity | metal ion binding | metalloexopeptidase activity	1	3.4.11.18	3.4.11.18
51056	66988	51056	LAP3	leucine aminopeptidase 3	aminopeptidase activity | manganese ion binding | metalloexopeptidase activity	1	3.4.11.1|3.4.11.5	3.4.11.1|3.4.11.5
2053	13850	2053	EPHX2	epoxide hydrolase 2, cytoplasmic	10-hydroxy-9-(phosphonooxy)octadecanoate phosphatase activity | epoxide hydrolase activity | lipid phosphatase activity | magnesium ion binding | phosphatase activity | protein homodimerization activity | receptor binding | toxic substance binding	1	3.3.2.10	3.3.2.10|3.1.3.76
10768	229709	10768	AHCYL1	adenosylhomocysteinase-like 1	adenosylhomocysteinase activity | protein binding	1	3.3.1.1	3.3.1.1
7374	22256	7374	UNG	uracil-DNA glycosylase	uracil DNA N-glycosylase activity	1	3.2.2.27	3.2.2.27
129807	241159	129807	NEU4	sialidase 4	exo-alpha-(2->3)-sialidase activity | exo-alpha-(2->6)-sialidase activity | exo-alpha-(2->8)-sialidase activity | exo-alpha-sialidase activity | protein binding	1	3.2.1.18	3.2.1.18
30833	50773	30833	NT5C	5', 3'-nucleotidase, cytosolic	5'-nucleotidase activity | metal ion binding | nucleotidase activity | pyrimidine nucleotide binding	1	3.1.3.5	3.1.3.-
56953	103850	56953	NT5M	5',3'-nucleotidase, mitochondrial	5'-nucleotidase activity | metal ion binding | nucleotidase activity | nucleotide binding	1	3.1.3.5	3.1.3.-
995	12532	995	CDC25C	cell division cycle 25C	WW domain binding | protein binding | protein kinase binding | protein tyrosine phosphatase activity	1	3.1.3.48	3.1.3.48
5775	19258	5775	PTPN4	protein tyrosine phosphatase, non-receptor type 4 (megakaryocyte)	cytoskeletal protein binding | non-membrane spanning protein tyrosine phosphatase activity | protein binding	1	3.1.3.48	3.1.3.48
54704	381511	54704	PDP1	pyruvate dehyrogenase phosphatase catalytic subunit 1	[pyruvate dehydrogenase (lipoamide)] phosphatase activity | metal ion binding | protein serine/threonine phosphatase activity	1	3.1.3.43	3.1.3.43
57546	382051	57546	PDP2	pyruvate dehyrogenase phosphatase catalytic subunit 2	[pyruvate dehydrogenase (lipoamide)] phosphatase activity | magnesium-dependent protein serine/threonine phosphatase activity | metal ion binding	1	3.1.3.43	3.1.3.43
51205	66659	51205	ACP6	acid phosphatase 6, lysophosphatidic	acid phosphatase activity | lysophosphatidic acid phosphatase activity	1	3.1.3.2	3.1.3.2
114971	66461	114971	PTPMT1	protein tyrosine phosphatase, mitochondrial 1	phosphatidylglycerophosphatase activity | phosphatidylinositol-4,5-bisphosphate 5-phosphatase activity | protein tyrosine phosphatase activity | protein tyrosine/serine/threonine phosphatase activity	1	3.1.3.16|3.1.3.48	3.1.3.27|3.1.3.16|3.1.3.48
78986	66959	78986	DUSP26	dual specificity phosphatase 26 (putative)	protein binding | protein tyrosine phosphatase activity | protein tyrosine/serine/threonine phosphatase activity	1	3.1.3.16|3.1.3.48	3.1.3.16|3.1.3.48
152926	243382	152926	PPM1K	protein phosphatase, Mg2+/Mn2+ dependent, 1K	metal ion binding | protein serine/threonine phosphatase activity	1	3.1.3.16	3.1.3.16
160760	320717	160760	PPTC7	PTC7 protein phosphatase homolog (S. cerevisiae)	metal ion binding | phosphoprotein phosphatase activity	1	3.1.3.16	3.1.3.16
192111	72542	192111	PGAM5	phosphoglycerate mutase family member 5	GTPase activator activity | phosphatase activity | phosphoprotein phosphatase activity | protein complex binding	1	3.1.3.16	3.1.3.16
246243	19819	246243	RNASEH1	ribonuclease H1	RNA binding | RNA-DNA hybrid ribonuclease activity | magnesium ion binding | nucleic acid binding | protein homodimerization activity | ribonuclease activity	1	3.1.26.4	3.1.26.4
60528	68626	60528	ELAC2	elaC ribonuclease Z 2	endonuclease activity | metal ion binding	1	3.1.26.11	3.1.26.11
3029	14651	3029	HAGH	hydroxyacylglutathione hydrolase	hydroxyacylglutathione hydrolase activity | zinc ion binding	1	3.1.2.6	3.1.2.6
26275	227095	26275	HIBCH	3-hydroxyisobutyryl-CoA hydrolase	3-hydroxyisobutyryl-CoA hydrolase activity	1	3.1.2.4	3.1.2.4
10965	171210	10965	ACOT2	acyl-CoA thioesterase 2	acyl-CoA hydrolase activity | palmitoyl-CoA hydrolase activity | receptor binding	1	3.1.2.2	3.1.2.2
11332	70025	11332	ACOT7	acyl-CoA thioesterase 7	catalytic activity | fatty-acyl-CoA binding | palmitoyl-CoA hydrolase activity	1	3.1.2.2	3.1.2.2
10434	18777	10434	LYPLA1	lysophospholipase I	lysophospholipase activity | palmitoyl-(protein) hydrolase activity	1	3.1.1.5	3.1.2.-
3396	68572	3396	ICT1	immature colon carcinoma transcript 1	aminoacyl-tRNA hydrolase activity | translation release factor activity, codon nonspecific	1	3.1.1.29	3.1.1.29
51651	217057	51651	PTRH2	peptidyl-tRNA hydrolase 2	aminoacyl-tRNA hydrolase activity | protein binding	1	3.1.1.29	3.1.1.29
138428	329384	138428	PTRH1	peptidyl-tRNA hydrolase 1 homolog (S. cerevisiae)	aminoacyl-tRNA hydrolase activity	1	3.1.1.29	3.1.1.29
5019	67041	5019	OXCT1	3-oxoacid CoA transferase 1	3-oxoacid CoA-transferase activity | protein homodimerization activity	1	2.8.3.5	2.8.3.5
11019	79464	11019	LIAS	lipoic acid synthetase	4 iron, 4 sulfur cluster binding | lipoate synthase activity | metal ion binding	1	2.8.1.8	2.8.1.8
9054	18041	9054	NFS1	NFS1 cysteine desulfurase	cysteine desulfurase activity | protein binding | protein homodimerization activity | pyridoxal phosphate binding	1	2.8.1.7	2.8.1.7
4357	246221	4357	MPST	mercaptopyruvate sulfurtransferase	3-mercaptopyruvate sulfurtransferase activity | thiosulfate sulfurtransferase activity	1	2.8.1.1|2.8.1.2	2.8.1.2
7263	22117	7263	TST	thiosulfate sulfurtransferase (rhodanese)	5S rRNA binding | thiosulfate sulfurtransferase activity	1	2.8.1.1|2.8.1.2	2.8.1.1
9489	74451	9489	PGS1	phosphatidylglycerophosphate synthase 1	ATP binding | CDP-diacylglycerol-glycerol-3-phosphate 3-phosphatidyltransferase activity | calcium ion binding	1	2.7.8.5	2.7.8.5
56994	212862	56994	CHPT1	choline phosphotransferase 1	diacylglycerol binding | diacylglycerol cholinephosphotransferase activity | metal ion binding	1	2.7.8.2	2.7.8.2
87178	71701	87178	PNPT1	polyribonucleotide nucleotidyltransferase 1	3'-5'-exoribonuclease activity | miRNA binding | poly(G) binding | poly(U) RNA binding | polyribonucleotide nucleotidyltransferase activity | protein binding	1	2.7.7.8	2.7.7.8
54974	66628	54974	THG1L	tRNA-histidine guanylyltransferase 1-like (S. cerevisiae)	ATP binding | GTP binding | identical protein binding | magnesium ion binding | tRNA binding | tRNA guanylyltransferase activity	1	2.7.7.79	2.7.7.79
51095	70047	51095	TRNT1	tRNA nucleotidyl transferase, CCA-adding, 1	ATP binding | ATP:3'-cytidine-cytidine-tRNA adenylyltransferase activity | CTP:3'-cytidine-tRNA cytidylyltransferase activity | CTP:tRNA cytidylyltransferase activity | tRNA adenylyltransferase activity | tRNA binding | tRNA nucleotidyltransferase activity	1	2.7.7.72	2.7.7.72
5428	18975	5428	POLG	polymerase (DNA directed), gamma	DNA binding | DNA-directed DNA polymerase activity | chromatin binding | exonuclease activity | protease binding | protein binding	1	2.7.7.7	2.7.7.7
5442	216151	5442	POLRMT	polymerase (RNA) mitochondrial (DNA directed)	DNA binding | DNA-directed RNA polymerase activity | protein binding	1	2.7.7.6	2.7.7.6
80308	319945	80308	FLAD1	flavin adenine dinucleotide synthetase 1	ATP binding | FMN adenylyltransferase activity	1	2.7.7.2	2.7.7.2
55149	67440	55149	MTPAP	mitochondrial poly(A) polymerase	ATP binding | RNA binding | UTP binding | identical protein binding | magnesium ion binding | manganese ion binding | polynucleotide adenylyltransferase activity | protein binding | protein homodimerization activity	1	2.7.7.19	2.7.7.19
349565	74080	349565	NMNAT3	nicotinamide nucleotide adenylyltransferase 3	ATP binding | nicotinamide-nucleotide adenylyltransferase activity | nicotinate-nucleotide adenylyltransferase activity	1	2.7.7.1|2.7.7.18	2.7.7.18|2.7.7.1
1841	21915	1841	DTYMK	deoxythymidylate kinase (thymidylate kinase)	ATP binding | nucleoside phosphate kinase activity | thymidylate kinase activity	1	2.7.4.9	2.7.4.9
2987	14923	2987	GUK1	guanylate kinase 1	ATP binding | guanylate kinase activity	1	2.7.4.8	2.7.4.8
4832	79059	4832	NME3	NME/NM23 nucleoside diphosphate kinase 3	ATP binding | metal ion binding | nucleoside diphosphate kinase activity	1	2.7.4.6	2.7.4.6
4833	56520	4833	NME4	NME/NM23 nucleoside diphosphate kinase 4	ATP binding | metal ion binding | nucleoside diphosphate kinase activity | protein binding | protein complex binding	1	2.7.4.6	2.7.4.6
10201	54369	10201	NME6	NME/NM23 nucleoside diphosphate kinase 6	ATP binding | metal ion binding | nucleoside diphosphate kinase activity	1	2.7.4.6	2.7.4.6
204	11637	204	AK2	adenylate kinase 2	ATP binding | adenylate kinase activity	1	2.7.4.3	2.7.4.3
205	11639	205	AK4	adenylate kinase 4	ATP binding | GTP binding | adenylate kinase activity | nucleoside diphosphate kinase activity | nucleoside triphosphate adenylate kinase activity	1	2.7.4.3	2.7.4.10|2.7.4.6
129607	22169	129607	CMPK2	cytidine monophosphate (UMP-CMP) kinase 2, mitochondrial	ATP binding | UMP kinase activity | cytidylate kinase activity | nucleoside diphosphate kinase activity | thymidylate kinase activity	1	2.7.4.14	2.7.4.14|2.7.4.6
50808	56248	50808	AK3	adenylate kinase 3	ATP binding | GTP binding | adenylate kinase activity | nucleoside triphosphate adenylate kinase activity	1	2.7.4.10	2.7.4.10
1160	76722	1160	CKMT2	creatine kinase, mitochondrial 2 (sarcomeric)	ATP binding | creatine kinase activity	1	2.7.3.2	2.7.3.2
1159		1159	CKMT1B	creatine kinase, mitochondrial 1B	0	1	2.7.3.2
548596	12716	548596	CKMT1A	creatine kinase, mitochondrial 1A	ATP binding | creatine kinase activity	1	2.7.3.2
10922	66587	10922	FASTK	Fas-activated serine/threonine kinase	ATP binding | Fas-activated serine/threonine kinase activity | protein binding | protein serine/threonine kinase activity	1	2.7.11.8	2.7.11.8
10295	12041	10295	BCKDK	branched chain ketoacid dehydrogenase kinase	ATP binding | [3-methyl-2-oxobutanoate dehydrogenase (acetyl-transferring)] kinase activity | kinase activity | protein binding | protein serine/threonine kinase activity	1	2.7.11.4	2.7.11.4
5163	228026	5163	PDK1	pyruvate dehydrogenase kinase, isozyme 1	ATP binding | protein binding | protein kinase activity | protein serine/threonine kinase activity | pyruvate dehydrogenase (acetyl-transferring) kinase activity	1	2.7.11.2	2.7.11.2
5164	18604	5164	PDK2	pyruvate dehydrogenase kinase, isozyme 2	ATP binding | protein homodimerization activity | protein kinase activity | protein serine/threonine kinase activity | pyruvate dehydrogenase (acetyl-transferring) kinase activity	1	2.7.11.2	2.7.11.2
5165	236900	5165	PDK3	pyruvate dehydrogenase kinase, isozyme 3	ATP binding | protein binding | protein kinase activity | protein serine/threonine kinase activity | pyruvate dehydrogenase (acetyl-transferring) kinase activity	1	2.7.11.2	2.7.11.2
5166	27273	5166	PDK4	pyruvate dehydrogenase kinase, isozyme 4	ATP binding | protein kinase activity | protein serine/threonine kinase activity | pyruvate dehydrogenase (acetyl-transferring) kinase activity	1	2.7.11.2	2.7.11.2
1760	13400	1760	DMPK	dystrophia myotonica-protein kinase	ATP binding | heat shock protein binding | metal ion binding | myosin phosphatase regulator activity | protein binding | protein serine/threonine kinase activity	1	2.7.11.1	2.7.11.1
57144	241656	57144	PAK7	p21 protein (Cdc42/Rac)-activated kinase 7	ATP binding | receptor signaling protein serine/threonine kinase activity	1	2.7.11.1	2.7.11.1
65018	68943	65018	PINK1	PTEN induced putative kinase 1	ATP binding | C3HC4-type RING finger domain binding | calcium-dependent protein kinase activity | kinase activity | magnesium ion binding | protein binding | protein serine/threonine kinase activity | ubiquitin protein ligase binding	1	2.7.11.1	2.7.11.1
84033	380698	84033	OBSCN	obscurin, cytoskeletal calmodulin and titin-interacting RhoGEF	ATP binding | Rho guanyl-nucleotide exchange factor activity | ankyrin binding | calmodulin binding | metal ion binding | protein binding | protein serine/threonine kinase activity | protein tyrosine kinase activity | structural constituent of muscle | titin binding	1	2.7.11.1	2.7.11.1
55750	69923	55750	AGK	acylglycerol kinase	ATP binding | NAD+ kinase activity | acylglycerol kinase activity | ceramide kinase activity | diacylglycerol kinase activity	1	2.7.1.94	2.7.1.107|2.7.1.94
5297	224020	5297	PI4KA	phosphatidylinositol 4-kinase, catalytic, alpha	1-phosphatidylinositol 4-kinase activity | ATP binding | protein binding	1	2.7.1.67	2.7.1.67
5313	18770	5313	PKLR	pyruvate kinase, liver and RBC	ATP binding | magnesium ion binding | potassium ion binding | pyruvate kinase activity	1	2.7.1.40	2.7.1.40
80025	74450	80025	PANK2	pantothenate kinase 2	ATP binding | pantothenate kinase activity	1	2.7.1.33	2.7.1.33
132158	235582	132158	GLYCTK	glycerate kinase	ATP binding | glycerate kinase activity | protein binding	1	2.7.1.31	2.7.1.31
2710	14933	2710	GK	glycerol kinase	ATP binding | glycerol kinase activity | protein binding	1	2.7.1.30	2.7.1.30
55312	54391	55312	RFK	riboflavin kinase	ATP binding | metal ion binding | riboflavin kinase activity	1	2.7.1.26	2.7.1.26
80347	71743	80347	COASY	CoA synthase	ATP binding | dephospho-CoA kinase activity | pantetheine-phosphate adenylyltransferase activity | protein binding	1	2.7.1.24|2.7.7.3	2.7.7.3|2.7.1.24
7084	57813	7084	TK2	thymidine kinase 2, mitochondrial	ATP binding | deoxycytidine kinase activity | phosphotransferase activity, alcohol group as acceptor | thymidine kinase activity	1	2.7.1.21	2.7.1.21
118672	214580	118672	PSTK	phosphoseryl-tRNA kinase	ATP binding | kinase activity | tRNA binding	1	2.7.1.164	2.7.1.164
1716	27369	1716	DGUOK	deoxyguanosine kinase	ATP binding | deoxyguanosine kinase activity | nucleoside kinase activity | phosphotransferase activity, alcohol group as acceptor	1	2.7.1.113	2.7.1.113
3098	15275	3098	HK1	hexokinase 1	ATP binding | fructokinase activity | glucokinase activity | hexokinase activity | mannokinase activity | protein binding	1	2.7.1.1	2.7.1.1
3099	15277	3099	HK2	hexokinase 2	ATP binding | fructokinase activity | glucokinase activity | glucose binding | hexokinase activity | mannokinase activity	1	2.7.1.1	2.7.1.1
56267	229905	56267	CCBL2	cysteine conjugate-beta lyase 2	cysteine-S-conjugate beta-lyase activity | kynurenine-glyoxylate transaminase activity | kynurenine-oxoglutarate transaminase activity | protein homodimerization activity | pyridoxal phosphate binding	1	2.6.1.64|2.6.1.7|4.4.1.13	2.6.1.7|4.4.1.13|2.6.1.63
189	11611	189	AGXT	alanine-glyoxylate aminotransferase	alanine-glyoxylate transaminase activity | amino acid binding | protein binding | protein homodimerization activity | pyridoxal phosphate binding | receptor binding | serine-pyruvate transaminase activity | transaminase activity	1	2.6.1.44|2.6.1.45|2.6.1.51	2.6.1.51|2.6.1.44
587	12036	587	BCAT2	branched chain amino-acid transaminase 2, mitochondrial	L-isoleucine transaminase activity | L-leucine transaminase activity | L-valine transaminase activity | branched-chain-amino-acid transaminase activity	1	2.6.1.42	2.6.1.42
64902	268782	64902	AGXT2	alanine--glyoxylate aminotransferase 2	(R)-3-amino-2-methylpropionate-pyruvate transaminase activity | alanine-glyoxylate transaminase activity | beta-alanine-pyruvate transaminase activity | pyridoxal phosphate binding	1	2.6.1.40|2.6.1.44	2.6.1.44|2.6.1.40
51166	23923	51166	AADAT	aminoadipate aminotransferase	2-aminoadipate transaminase activity | kynurenine-oxoglutarate transaminase activity | protein homodimerization activity | pyridoxal phosphate binding	1	2.6.1.39|2.6.1.7	2.6.1.39|2.6.1.7
84706	108682	84706	GPT2	glutamic pyruvate transaminase (alanine aminotransferase) 2	L-alanine:2-oxoglutarate aminotransferase activity | pyridoxal phosphate binding	1	2.6.1.2	2.6.1.2
18	268860	18	ABAT	4-aminobutyrate aminotransferase	(S)-3-amino-2-methylpropionate transaminase activity | 4-aminobutyrate transaminase activity | protein homodimerization activity | pyridoxal phosphate binding | succinate-semialdehyde dehydrogenase binding	1	2.6.1.19|2.6.1.22	2.6.1.19|2.6.1.22
4942	18242	4942	OAT	ornithine aminotransferase	ornithine-oxo-acid transaminase activity | pyridoxal phosphate binding	1	2.6.1.13	2.6.1.13
2806	14719	2806	GOT2	glutamic-oxaloacetic transaminase 2, mitochondrial	L-aspartate:2-oxoglutarate aminotransferase activity | L-phenylalanine:2-oxoglutarate aminotransferase activity | kynurenine-oxoglutarate transaminase activity | pyridoxal phosphate binding	1	2.6.1.1	2.6.1.1|2.6.1.7
23590	56075	23590	PDSS1	prenyl (decaprenyl) diphosphate synthase, subunit 1	metal ion binding | protein heterodimerization activity | trans-hexaprenyltranstransferase activity | trans-octaprenyltranstransferase activity	1	2.5.1.91	2.5.1.91
57107	71365	57107	PDSS2	prenyl (decaprenyl) diphosphate synthase, subunit 2	protein heterodimerization activity | trans-hexaprenyltranstransferase activity | trans-octaprenyltranstransferase activity	1	2.5.1.91	2.5.1.91
54802	66966	54802	TRIT1	tRNA isopentenyltransferase 1	ATP binding | metal ion binding | tRNA dimethylallyltransferase activity	1	2.5.1.75	2.5.1.75
3145	15288	3145	HMBS	hydroxymethylbilane synthase	hydroxymethylbilane synthase activity	1	2.5.1.61	2.5.1.61
9446	14873	9446	GSTO1	glutathione S-transferase omega 1	glutathione dehydrogenase (ascorbate) activity | glutathione transferase activity | methylarsonate reductase activity | oxidoreductase activity	1	2.5.1.18	2.5.1.18|1.8.5.1|1.20.4.2
4257	56615	4257	MGST1	microsomal glutathione S-transferase 1	glutathione binding | glutathione peroxidase activity | glutathione transferase activity | protein binding | protein homodimerization activity	1	2.5.1.18	2.5.1.18
4259	66447	4259	MGST3	microsomal glutathione S-transferase 3	glutathione peroxidase activity | glutathione transferase activity | peroxidase activity	1	2.5.1.18	2.5.1.18
373156	76263	373156	GSTK1	glutathione S-transferase kappa 1	glutathione peroxidase activity | glutathione transferase activity | protein disulfide oxidoreductase activity | receptor binding	1	2.5.1.18	2.5.1.18
326625	77697	326625	MMAB	methylmalonic aciduria (cobalamin deficiency) cblB type	ATP binding | cob(I)yrinic acid a,c-diamide adenosyltransferase activity | cob(II)alamin reductase activity	1	2.5.1.17	2.5.1.17
2224	110196	2224	FDPS	farnesyl diphosphate synthase	dimethylallyltranstransferase activity | geranyltranstransferase activity | metal ion binding	1	2.5.1.1|2.5.1.10	2.5.1.10|2.5.1.1
81890	60507	81890	QTRT1	queuine tRNA-ribosyltransferase 1	metal ion binding | queuine tRNA-ribosyltransferase activity	1	2.4.2.29	2.4.2.29
47	104112	47	ACLY	ATP citrate lyase	ATP binding | ATP citrate synthase activity | cofactor binding | metal ion binding | protein binding | succinate-CoA ligase (ADP-forming) activity	1	2.3.3.8	2.3.3.8
3158	15360	3158	HMGCS2	3-hydroxy-3-methylglutaryl-CoA synthase 2 (mitochondrial)	hydroxymethylglutaryl-CoA synthase activity	1	2.3.3.10	2.3.3.10
1431	12974	1431	CS	citrate synthase	citrate (Si)-synthase activity	1	2.3.3.1	2.3.3.1
38	110446	38	ACAT1	acetyl-CoA acetyltransferase 1	acetyl-CoA C-acetyltransferase activity | coenzyme binding | enzyme binding | metal ion binding | protein homodimerization activity	1	2.3.1.9	2.3.1.9
2194	14104	2194	FASN	fatty acid synthase	3-hydroxyoctanoyl-[acyl-carrier-protein] dehydratase activity | 3-hydroxypalmitoyl-[acyl-carrier-protein] dehydratase activity | 3-oxoacyl-[acyl-carrier-protein] reductase (NADPH) activity | 3-oxoacyl-[acyl-carrier-protein] synthase activity | NADPH binding | [acyl-carrier-protein] S-acetyltransferase activity | [acyl-carrier-protein] S-malonyltransferase activity | drug binding | enoyl-[acyl-car…	1	2.3.1.85	2.3.1.85|2.3.1.38|2.3.1.39|2.3.1.41|1.1.1.100|4.2.1.59|1.3.1.39|3.1.2.14
1384	12908	1384	CRAT	carnitine O-acetyltransferase	carnitine O-acetyltransferase activity | receptor binding	1	2.3.1.7	2.3.1.7
1743	78920	1743	DLST	dihydrolipoamide S-succinyltransferase (E2 component of 2-oxo-glutarate complex)	dihydrolipoyllysine-residue succinyltransferase activity	1	2.3.1.61	2.3.1.61
9517	20773	9517	SPTLC2	serine palmitoyltransferase, long chain base subunit 2	pyridoxal phosphate binding | serine C-palmitoyltransferase activity	1	2.3.1.50	2.3.1.50
27349	223722	27349	MCAT	malonyl CoA:ACP acyltransferase (mitochondrial)	[acyl-carrier-protein] S-malonyltransferase activity | transferase activity	1	2.3.1.39	2.3.1.39
211	11655	211	ALAS1	aminolevulinate, delta-, synthase 1	5-aminolevulinate synthase activity | pyridoxal phosphate binding	1	2.3.1.37	2.3.1.37
212	11656	212	ALAS2	aminolevulinate, delta-, synthase 2	5-aminolevulinate synthase activity | coenzyme binding | glycine binding | protein binding | pyridoxal phosphate binding	1	2.3.1.37	2.3.1.37
23464	26912	23464	GCAT	glycine C-acetyltransferase	glycine C-acetyltransferase activity | pyridoxal phosphate binding	1	2.3.1.29	2.3.1.29
1374	12894	1374	CPT1A	carnitine palmitoyltransferase 1A (liver)	carnitine O-palmitoyltransferase activity | identical protein binding	1	2.3.1.21	2.3.1.21
1375	12895	1375	CPT1B	carnitine palmitoyltransferase 1B (muscle)	carnitine O-palmitoyltransferase activity	1	2.3.1.21	2.3.1.21
1376	12896	1376	CPT2	carnitine palmitoyltransferase 2	carnitine O-palmitoyltransferase activity	1	2.3.1.21	2.3.1.21
126129	78070	126129	CPT1C	carnitine palmitoyltransferase 1C	carnitine O-palmitoyltransferase activity	1	2.3.1.21	2.3.1.21
387787	67164	387787	LIPT2	lipoyl(octanoyl) transferase 2 (putative)	ligase activity | lipoyl(octanoyl) transferase activity | octanoyltransferase activity	1	2.3.1.181	2.3.1.181
54995	71147	54995	OXSM	3-oxoacyl-ACP synthase, mitochondrial	3-oxoacyl-[acyl-carrier-protein] synthase activity	1	2.3.1.179	2.3.1.41
6342	20280	6342	SCP2	sterol carrier protein 2	cholesterol binding | fatty-acyl-CoA binding | long-chain fatty acyl-CoA binding | oleic acid binding | phosphatidylinositol transporter activity | propanoyl-CoA C-acyltransferase activity | protein binding | receptor binding	1	2.3.1.176	2.3.1.176
1629	13171	1629	DBT	dihydrolipoamide branched chain transacylase E2	cofactor binding | dihydrolipoyllysine-residue (2-methylpropanoyl)transferase activity	1	2.3.1.168	2.3.1.168
30	235674	30	ACAA1	acetyl-CoA acyltransferase 1	acetyl-CoA C-acyltransferase activity | palmitoyl-CoA oxidase activity | protein binding	1	2.3.1.16	2.3.1.16
3032	231086	3032	HADHB	hydroxyacyl-CoA dehydrogenase/3-ketoacyl-CoA thiolase/enoyl-CoA hydratase (trifunctional protein), beta subunit	3-hydroxyacyl-CoA dehydrogenase activity | NAD binding | acetyl-CoA C-acyltransferase activity | enoyl-CoA hydratase activity | fatty-acyl-CoA binding | long-chain-3-hydroxyacyl-CoA dehydrogenase activity | long-chain-enoyl-CoA hydratase activity | protein binding | protein complex binding	1	2.3.1.16	2.3.1.16
10449	52538	10449	ACAA2	acetyl-CoA acyltransferase 2	acetyl-CoA C-acyltransferase activity | protein binding	1	2.3.1.16	2.3.1.16
57678	14732	57678	GPAM	glycerol-3-phosphate acyltransferase, mitochondrial	glycerol-3-phosphate O-acyltransferase activity	1	2.3.1.15	2.3.1.15
54677	74114	54677	CROT	carnitine O-octanoyltransferase	carnitine O-octanoyltransferase activity | receptor binding	1	2.3.1.137	2.3.1.137
10249	107146	10249	GLYAT	glycine-N-acyltransferase	glycine N-acyltransferase activity | glycine N-benzoyltransferase activity | transferase activity, transferring acyl groups	1	2.3.1.13	2.3.1.13|2.3.1.71
1737	235339	1737	DLAT	dihydrolipoamide S-acetyltransferase	dihydrolipoyllysine-residue acetyltransferase activity | protein binding	1	2.3.1.12	2.3.1.12
162417	217214	162417	NAGS	N-acetylglutamate synthase	acetyl-CoA:L-glutamate N-acetyltransferase activity	1	2.3.1.1	2.3.1.1
7086	21881	7086	TKT	transketolase	cofactor binding | metal ion binding | protein homodimerization activity | transketolase activity	1	2.2.1.1	2.2.1.1
2628	67092	2628	GATM	glycine amidinotransferase (L-arginine:glycine amidinotransferase)	glycine amidinotransferase activity | hydrolase activity, acting on carbon-nitrogen (but not peptide) bonds, in linear amidines	1	2.1.4.1	2.1.4.1
5009	18416	5009	OTC	ornithine carbamoyltransferase	amino acid binding | ornithine carbamoyltransferase activity | phosphate ion binding | phospholipid binding	1	2.1.3.3	2.1.3.3
123263	69606	123263	MTFMT	mitochondrial methionyl-tRNA formyltransferase	methionyl-tRNA formyltransferase activity	1	2.1.2.9	2.1.2.9
471	108147	471	ATIC	5-aminoimidazole-4-carboxamide ribonucleotide formyltransferase/IMP cyclohydrolase	IMP cyclohydrolase activity | phosphoribosylaminoimidazolecarboxamide formyltransferase activity | protein homodimerization activity	1	2.1.2.3|3.5.4.10	2.1.2.3|3.5.4.10
275	434437	275	AMT	aminomethyltransferase	aminomethyltransferase activity | transaminase activity	1	2.1.2.10	2.1.2.10
6470	20425	6470	SHMT1	serine hydroxymethyltransferase 1 (soluble)	L-allo-threonine aldolase activity | amino acid binding | glycine hydroxymethyltransferase activity | protein homodimerization activity | pyridoxal phosphate binding	1	2.1.2.1	2.1.2.1
6472	108037	6472	SHMT2	serine hydroxymethyltransferase 2 (mitochondrial)	L-allo-threonine aldolase activity | amino acid binding | chromatin binding | glycine hydroxymethyltransferase activity | identical protein binding | pyridoxal phosphate binding	1	2.1.2.1	2.1.2.1
1312	12846	1312	COMT	catechol-O-methyltransferase	O-methyltransferase activity | catechol O-methyltransferase activity | magnesium ion binding	1	2.1.1.6	2.1.1.6
79979	215201	79979	TRMT2B	tRNA methyltransferase 2 homolog B (S. cerevisiae)	S-adenosylmethionine-dependent tRNA (m5U54) methyltransferase activity	1	2.1.1.35	2.1.1.35
51409	69536	51409	HEMK1	HemK methyltransferase family member 1	DNA binding | N-methyltransferase activity | protein methyltransferase activity	1	2.1.1.297	2.1.1.-
55621	212528	55621	TRMT1	tRNA methyltransferase 1 homolog (S. cerevisiae)	metal ion binding | tRNA (guanine-N2-)-methyltransferase activity | tRNA binding	1	2.1.1.215|2.1.1.216	2.1.1.216
60487	73681	60487	TRMT11	tRNA methyltransferase 11 homolog (S. cerevisiae)	methyltransferase activity | tRNA binding	1	2.1.1.214	2.1.1.-
84274	52064	84274	COQ5	coenzyme Q5 homolog, methyltransferase (S. cerevisiae)	methyltransferase activity	1	2.1.1.201	2.1.1.201
29960	68017	29960	FTSJ2	FtsJ RNA methyltransferase homolog 2 (E. coli)	rRNA (uridine-2'-O-)-methyltransferase activity	1	2.1.1.166	2.1.1.-
51805	230027	51805	COQ3	coenzyme Q3 methyltransferase	2-polyprenyl-6-methoxy-1,4-benzoquinone methyltransferase activity | 3-demethylubiquinone-9 3-O-methyltransferase activity | O-methyltransferase activity | hexaprenyldihydroxybenzoate methyltransferase activity	1	2.1.1.114	2.1.1.64|2.1.1.114
4512	17708	4512	COX1	cytochrome c oxidase subunit I	cytochrome-c oxidase activity | metal ion binding | oxidoreductase activity	1	1.9.3.1	1.9.3.1
51060	66073	51060	TXNDC12	thioredoxin domain containing 12 (endoplasmic reticulum)	protein-disulfide reductase (glutathione) activity	1	1.8.4.2	1.8.4.2
22921	76467	22921	MSRB2	methionine sulfoxide reductase B2	actin binding | peptide-methionine (R)-S-oxide reductase activity | sequence-specific DNA binding transcription factor activity | zinc ion binding	1	1.8.4.12	1.8.4.-
253827	320183	253827	MSRB3	methionine sulfoxide reductase B3	peptide-methionine (R)-S-oxide reductase activity | zinc ion binding	1	1.8.4.12	1.8.4.-
4482	110265	4482	MSRA	methionine sulfoxide reductase A	peptide-methionine (S)-S-oxide reductase activity	1	1.8.4.11	1.8.4.11
2671	11692	2671	GFER	growth factor, augmenter of liver regeneration	flavin adenine dinucleotide binding | growth factor activity | protein binding | protein disulfide oxidoreductase activity | thiol oxidase activity	1	1.8.3.2	1.8.3.2
6821	211389	6821	SUOX	sulfite oxidase	electron carrier activity | heme binding | molybdenum ion binding | molybdopterin cofactor binding | sulfite oxidase activity	1	1.8.3.1	1.8.3.1
7296	50493	7296	TXNRD1	thioredoxin reductase 1	NADP binding | electron carrier activity | flavin adenine dinucleotide binding | protein binding | protein disulfide oxidoreductase activity | thioredoxin-disulfide reductase activity	1	1.8.1.9	1.8.1.9
10587	26462	10587	TXNRD2	thioredoxin reductase 2	NADP binding | flavin adenine dinucleotide binding | protein binding | thioredoxin-disulfide reductase activity	1	1.8.1.9	1.8.1.9
2936	14782	2936	GSR	glutathione reductase	NADP binding | electron carrier activity | flavin adenine dinucleotide binding | glutathione-disulfide reductase activity	1	1.8.1.7	1.8.1.7
1738	13382	1738	DLD	dihydrolipoamide dehydrogenase	dihydrolipoyl dehydrogenase activity | flavin adenine dinucleotide binding	1	1.8.1.4	1.8.1.4
1429	12972	1429	CRYZ	crystallin, zeta (quinone reductase)	NADH binding | NADPH binding | NADPH:quinone reductase activity | mRNA 3'-UTR binding | zinc ion binding	1	1.6.5.5	1.6.5.5
4719	227197	4719	NDUFS1	NADH dehydrogenase (ubiquinone) Fe-S protein 1, 75kDa (NADH-coenzyme Q reductase)	2 iron, 2 sulfur cluster binding | 4 iron, 4 sulfur cluster binding | NADH dehydrogenase (ubiquinone) activity | electron carrier activity | metal ion binding | protein binding	1	1.6.5.3|1.6.99.3	1.6.5.3|1.6.99.3
4720	226646	4720	NDUFS2	NADH dehydrogenase (ubiquinone) Fe-S protein 2, 49kDa (NADH-coenzyme Q reductase)	4 iron, 4 sulfur cluster binding | NAD binding | NADH dehydrogenase (ubiquinone) activity | NADH dehydrogenase activity | electron carrier activity | metal ion binding | protein binding | quinone binding	1	1.6.5.3|1.6.99.3	1.6.5.3|1.6.99.3
4722	68349	4722	NDUFS3	NADH dehydrogenase (ubiquinone) Fe-S protein 3, 30kDa (NADH-coenzyme Q reductase)	NADH dehydrogenase (ubiquinone) activity | NADH dehydrogenase activity | electron carrier activity | protein binding	1	1.6.5.3|1.6.99.3	1.6.5.3|1.6.99.3
4723	17995	4723	NDUFV1	NADH dehydrogenase (ubiquinone) flavoprotein 1, 51kDa	4 iron, 4 sulfur cluster binding | FMN binding | NAD binding | NADH dehydrogenase (ubiquinone) activity | metal ion binding	1	1.6.5.3|1.6.99.3	1.6.5.3|1.6.99.3
4728	225887	4728	NDUFS8	NADH dehydrogenase (ubiquinone) Fe-S protein 8, 23kDa (NADH-coenzyme Q reductase)	4 iron, 4 sulfur cluster binding | NADH dehydrogenase (ubiquinone) activity | NADH dehydrogenase activity | metal ion binding	1	1.6.5.3|1.6.99.3	1.6.5.3|1.6.99.3
4729	72900	4729	NDUFV2	NADH dehydrogenase (ubiquinone) flavoprotein 2, 24kDa	2 iron, 2 sulfur cluster binding | NADH dehydrogenase (ubiquinone) activity | electron carrier activity | metal ion binding	1	1.6.5.3|1.6.99.3	1.6.5.3|1.6.99.3
374291	75406	374291	NDUFS7	NADH dehydrogenase (ubiquinone) Fe-S protein 7, 20kDa (NADH-coenzyme Q reductase)	4 iron, 4 sulfur cluster binding | NADH dehydrogenase (ubiquinone) activity | NADH dehydrogenase activity | metal ion binding | oxidoreductase activity, acting on NAD(P)H, quinone or similar compound as acceptor | protease binding | protein binding | quinone binding	1	1.6.5.3|1.6.99.3	1.6.5.3|1.6.99.3
4535	17716	4535	ND1	NADH dehydrogenase, subunit 1 (complex I)	NADH dehydrogenase (ubiquinone) activity | oxidoreductase activity	1	1.6.5.3	1.6.5.3
4536	17717	4536	ND2	MTND2	NADH dehydrogenase (ubiquinone) activity | ionotropic glutamate receptor binding | oxidoreductase activity | protein kinase binding	1	1.6.5.3	1.6.5.3
4537	17718	4537	ND3	NADH dehydrogenase, subunit 3 (complex I)	NADH dehydrogenase (ubiquinone) activity | oxidoreductase activity	1	1.6.5.3	1.6.5.3
4538	17719	4538	ND4	NADH dehydrogenase, subunit 4 (complex I)	NADH dehydrogenase (ubiquinone) activity | oxidoreductase activity	1	1.6.5.3	1.6.5.3
4539	17720	4539	ND4L	NADH dehydrogenase, subunit 4L (complex I)	NADH dehydrogenase (ubiquinone) activity | oxidoreductase activity	1	1.6.5.3	1.6.5.3
4540	17721	4540	ND5	NADH dehydrogenase, subunit 5 (complex I)	NADH dehydrogenase (ubiquinone) activity | NADH dehydrogenase activity | oxidoreductase activity	1	1.6.5.3	1.6.5.3
4541	17722	4541	ND6	NADH dehydrogenase, subunit 6 (complex I)	NADH dehydrogenase (ubiquinone) activity | oxidoreductase activity	1	1.6.5.3	1.6.5.3
1727	109754	1727	CYB5R3	cytochrome b5 reductase 3	ADP binding | AMP binding | FAD binding | NAD binding | cytochrome-b5 reductase activity, acting on NAD(P)H | flavin adenine dinucleotide binding	1	1.6.2.2	1.6.2.2
51700	320635	51700	CYB5R2	cytochrome b5 reductase 2	cytochrome-b5 reductase activity, acting on NAD(P)H	1	1.6.2.2	1.6.2.2
23530	18115	23530	NNT	nicotinamide nucleotide transhydrogenase	NAD binding | NAD(P)+ transhydrogenase (AB-specific) activity | NAD(P)+ transhydrogenase (B-specific) activity | NAD(P)+ transhydrogenase activity | NADP binding	1	1.6.1.2	1.6.1.2
29958	74129	29958	DMGDH	dimethylglycine dehydrogenase	aminomethyltransferase activity | dimethylglycine dehydrogenase activity | electron carrier activity	1	1.5.8.4	1.5.8.4
1757	192166	1757	SARDH	sarcosine dehydrogenase	aminomethyltransferase activity | sarcosine dehydrogenase activity	1	1.5.8.3	1.5.8.3
2110	66841	2110	ETFDH	electron-transferring-flavoprotein dehydrogenase	4 iron, 4 sulfur cluster binding | electron carrier activity | electron-transferring-flavoprotein dehydrogenase activity | flavin adenine dinucleotide binding | metal ion binding | oxidoreductase activity | oxidoreductase activity, oxidizing metal ions with flavin as acceptor | quinone binding | ubiquinone binding	1	1.5.5.1	1.5.5.1
10157	30956	10157	AASS	aminoadipate-semialdehyde synthase	saccharopine dehydrogenase (NAD+, L-glutamate-forming) activity | saccharopine dehydrogenase (NADP+, L-lysine-forming) activity	1	1.5.1.8|1.5.1.9	1.5.1.8|1.5.1.9
10840	107747	10840	ALDH1L1	aldehyde dehydrogenase 1 family, member L1	catalytic activity | formyltetrahydrofolate dehydrogenase activity | hydroxymethyl-, formyl- and related transferase activity | methyltransferase activity | oxidoreductase activity, acting on the aldehyde or oxo group of donors, NAD or NADP as acceptor	1	1.5.1.6	1.5.1.6
160428	216188	160428	ALDH1L2	aldehyde dehydrogenase 1 family, member L2	formyltetrahydrofolate dehydrogenase activity | hydroxymethyl-, formyl- and related transferase activity | methyltransferase activity | oxidoreductase activity, acting on the aldehyde or oxo group of donors, NAD or NADP as acceptor	1	1.5.1.6	1.5.1.6
4522	108156	4522	MTHFD1	methylenetetrahydrofolate dehydrogenase (NADP+ dependent) 1, methenyltetrahydrofolate cyclohydrolase, formyltetrahydrofolate synthetase	ATP binding | formate-tetrahydrofolate ligase activity | methenyltetrahydrofolate cyclohydrolase activity | methylenetetrahydrofolate dehydrogenase (NADP+) activity | methylenetetrahydrofolate dehydrogenase [NAD(P)+] activity	1	1.5.1.5|3.5.4.9|6.3.4.3	1.5.1.5|3.5.4.9|6.3.4.3
5860	110391	5860	QDPR	quinoid dihydropteridine reductase	6,7-dihydropteridine reductase activity | NADH binding | NADPH binding | electron carrier activity | protein homodimerization activity	1	1.5.1.34	1.5.1.34
5831	209027	5831	PYCR1	pyrroline-5-carboxylate reductase 1	identical protein binding | pyrroline-5-carboxylate reductase activity	1	1.5.1.2	1.5.1.2
29920	69051	29920	PYCR2	pyrroline-5-carboxylate reductase family, member 2	pyrroline-5-carboxylate reductase activity	1	1.5.1.2	1.5.1.2
10797	17768	10797	MTHFD2	methylenetetrahydrofolate dehydrogenase (NADP+ dependent) 2, methenyltetrahydrofolate cyclohydrolase	formate-tetrahydrofolate ligase activity | magnesium ion binding | methenyltetrahydrofolate cyclohydrolase activity | methylenetetrahydrofolate dehydrogenase (NAD+) activity | methylenetetrahydrofolate dehydrogenase (NADP+) activity | phosphate ion binding	1	1.5.1.15|3.5.4.9	1.5.1.15|3.5.4.9
441024	665563	441024	MTHFD2L	methylenetetrahydrofolate dehydrogenase (NADP+ dependent) 2-like	formate-tetrahydrofolate ligase activity | methenyltetrahydrofolate cyclohydrolase activity | methylenetetrahydrofolate dehydrogenase (NAD+) activity | methylenetetrahydrofolate dehydrogenase (NADP+) activity	1	1.5.1.15|3.5.4.9	1.5.1.15|3.5.4.9
2731	104174	2731	GLDC	glycine dehydrogenase (decarboxylating)	electron carrier activity | glycine dehydrogenase (decarboxylating) activity | lyase activity | pyridoxal phosphate binding	1	1.4.4.2	1.4.4.2
55163	103711	55163	PNPO	pyridoxamine 5'-phosphate oxidase	FMN binding | pyridoxamine-phosphate oxidase activity	1	1.4.3.5	1.4.3.5
4128	17161	4128	MAOA	monoamine oxidase A	primary amine oxidase activity	1	1.4.3.4	1.4.3.4
4129	109731	4129	MAOB	monoamine oxidase B	electron carrier activity | flavin adenine dinucleotide binding | primary amine oxidase activity | protein homodimerization activity	1	1.4.3.4	1.4.3.4
2746	14661	2746	GLUD1	glutamate dehydrogenase 1	ADP binding | ATP binding | GTP binding | NAD+ binding | glutamate dehydrogenase (NAD+) activity | glutamate dehydrogenase [NAD(P)+] activity | identical protein binding | leucine binding | protein binding	1	1.4.1.3	1.4.1.3
36	66885	36	ACADSB	acyl-CoA dehydrogenase, short/branched chain	acyl-CoA dehydrogenase activity | flavin adenine dinucleotide binding	1	1.3.99.12	1.3.8.5
37	11370	37	ACADVL	acyl-CoA dehydrogenase, very long chain	acyl-CoA dehydrogenase activity | flavin adenine dinucleotide binding | long-chain-acyl-CoA dehydrogenase activity	1	1.3.8.9	1.3.8.9
33	11363	33	ACADL	acyl-CoA dehydrogenase, long chain	acyl-CoA dehydrogenase activity | fatty-acyl-CoA binding | flavin adenine dinucleotide binding | long-chain-acyl-CoA dehydrogenase activity | palmitoyl-CoA oxidase activity	1	1.3.8.8	1.3.8.8
34	11364	34	ACADM	acyl-CoA dehydrogenase, C-4 to C-12 straight chain	acyl-CoA dehydrogenase activity | flavin adenine dinucleotide binding | identical protein binding | medium-chain-acyl-CoA dehydrogenase activity	1	1.3.8.7	1.3.8.7
2639	270076	2639	GCDH	glutaryl-CoA dehydrogenase	fatty-acyl-CoA binding | flavin adenine dinucleotide binding | glutaryl-CoA dehydrogenase activity	1	1.3.8.6	1.3.8.6
3712	56357	3712	IVD	isovaleryl-CoA dehydrogenase	flavin adenine dinucleotide binding | isovaleryl-CoA dehydrogenase activity	1	1.3.8.4	1.3.8.4
35	11409	35	ACADS	acyl-CoA dehydrogenase, C-2 to C-3 short chain	acyl-CoA dehydrogenase activity | butyryl-CoA dehydrogenase activity | fatty-acyl-CoA binding | flavin adenine dinucleotide binding	1	1.3.8.1	1.3.8.1
1723	56749	1723	DHODH	dihydroorotate dehydrogenase (quinone)	FMN binding | dihydroorotate dehydrogenase activity | dihydroorotate oxidase activity | drug binding | ubiquinone binding	1	1.3.5.2	1.3.5.2
6389	66945	6389	SDHA	succinate dehydrogenase complex, subunit A, flavoprotein (Fp)	flavin adenine dinucleotide binding | protein binding | succinate dehydrogenase (ubiquinone) activity | succinate dehydrogenase activity	1	1.3.5.1	1.3.5.1
6390	67680	6390	SDHB	succinate dehydrogenase complex, subunit B, iron sulfur (Ip)	2 iron, 2 sulfur cluster binding | 3 iron, 4 sulfur cluster binding | 4 iron, 4 sulfur cluster binding | electron carrier activity | metal ion binding | protein binding | succinate dehydrogenase (ubiquinone) activity | ubiquinone binding	1	1.3.5.1	1.3.5.1
51	11430	51	ACOX1	acyl-CoA oxidase 1, palmitoyl	FAD binding | PDZ domain binding | acyl-CoA dehydrogenase activity | acyl-CoA oxidase activity | fatty acid binding | flavin adenine dinucleotide binding | palmitoyl-CoA oxidase activity | protein N-terminus binding | receptor binding	1	1.3.3.6	1.3.3.6
8310	80911	8310	ACOX3	acyl-CoA oxidase 3, pristanoyl	acyl-CoA dehydrogenase activity | flavin adenine dinucleotide binding | pristanoyl-CoA oxidase activity | receptor binding	1	1.3.3.6	1.3.3.6
5498	19044	5498	PPOX	protoporphyrinogen oxidase	flavin adenine dinucleotide binding | oxygen-dependent protoporphyrinogen oxidase activity	1	1.3.3.4	1.3.3.4
1371	12892	1371	CPOX	coproporphyrinogen oxidase	coproporphyrinogen oxidase activity | protein homodimerization activity | structural constituent of eye lens	1	1.3.3.3	1.3.3.3
54920	66369	54920	DUS2	dihydrouridine synthase 2	double-stranded RNA binding | flavin adenine dinucleotide binding | protein binding | protein kinase inhibitor activity | tRNA dihydrouridine synthase activity	1	1.3.1.91	1.3.1.-
1718	74754	1718	DHCR24	24-dehydrocholesterol reductase	UDP-N-acetylmuramate dehydrogenase activity | delta24-sterol reductase activity | enzyme binding | flavin adenine dinucleotide binding | oxidoreductase activity, acting on the CH-CH group of donors, NAD or NADP as acceptor | peptide antigen binding	1	1.3.1.72	1.3.1.72
51102	26922	51102	MECR	mitochondrial trans-2-enoyl-CoA reductase	trans-2-enoyl-CoA reductase (NADPH) activity | zinc ion binding	1	1.3.1.38	1.3.1.38
1666	67460	1666	DECR1	2,4-dienoyl CoA reductase 1, mitochondrial	2,4-dienoyl-CoA reductase (NADPH) activity | NADPH binding | oxidoreductase activity, acting on NAD(P)H	1	1.3.1.34	1.3.1.34
593	12039	593	BCKDHA	branched chain keto acid dehydrogenase E1, alpha polypeptide	3-methyl-2-oxobutanoate dehydrogenase (2-methylpropanoyl-transferring) activity | alpha-ketoacid dehydrogenase activity | carboxy-lyase activity | metal ion binding | protein binding	1	1.2.4.4	1.2.4.4
594	12040	594	BCKDHB	branched chain keto acid dehydrogenase E1, beta polypeptide	3-methyl-2-oxobutanoate dehydrogenase (2-methylpropanoyl-transferring) activity | alpha-ketoacid dehydrogenase activity | carboxy-lyase activity | protein binding | protein complex binding	1	1.2.4.4	1.2.4.4
4967	18293	4967	OGDH	oxoglutarate (alpha-ketoglutarate) dehydrogenase (lipoamide)	chaperone binding | heat shock protein binding | oxoglutarate dehydrogenase (NAD+) activity | oxoglutarate dehydrogenase (succinyl-transferring) activity | thiamine pyrophosphate binding	1	1.2.4.2	1.2.4.2
55526	209692	55526	DHTKD1	dehydrogenase E1 and transketolase domain containing 1	oxoglutarate dehydrogenase (succinyl-transferring) activity | thiamine pyrophosphate binding	1	1.2.4.2	1.2.4.2
55753	239017	55753	OGDHL	oxoglutarate dehydrogenase-like	oxoglutarate dehydrogenase (succinyl-transferring) activity | protein binding | thiamine pyrophosphate binding	1	1.2.4.2	1.2.4.-
5160	18597	5160	PDHA1	pyruvate dehydrogenase (lipoamide) alpha 1	pyruvate dehydrogenase (acetyl-transferring) activity | pyruvate dehydrogenase activity	1	1.2.4.1	1.2.4.1
5161		5161	PDHA2	pyruvate dehydrogenase (lipoamide) alpha 2	pyruvate dehydrogenase (acetyl-transferring) activity	1	1.2.4.1	1.2.4.1
5162	68263	5162	PDHB	pyruvate dehydrogenase (lipoamide) beta	protein binding | pyruvate dehydrogenase (acetyl-transferring) activity | pyruvate dehydrogenase activity	1	1.2.4.1	1.2.4.1
8659	212647	8659	ALDH4A1	aldehyde dehydrogenase 4 family, member A1	1-pyrroline-5-carboxylate dehydrogenase activity | aldehyde dehydrogenase (NAD) activity | electron carrier activity | identical protein binding	1	1.2.1.88	1.2.1.88
5832	56454	5832	ALDH18A1	aldehyde dehydrogenase 18 family, member A1	ATP binding | glutamate 5-kinase activity | glutamate-5-semialdehyde dehydrogenase activity	1	1.2.1.41|2.7.2.11	2.7.2.11|1.2.1.41
223	56752	223	ALDH9A1	aldehyde dehydrogenase 9 family, member A1	1-pyrroline dehydrogenase activity | 3-chloroallyl aldehyde dehydrogenase activity | 4-trimethylammoniobutyraldehyde dehydrogenase activity | NAD binding | aldehyde dehydrogenase (NAD) activity | amine binding | aminobutyraldehyde dehydrogenase activity | protein homodimerization activity	1	1.2.1.3|1.2.1.47	1.2.1.47|1.2.1.3|1.2.1.19
501	110695	501	ALDH7A1	aldehyde dehydrogenase 7 family, member A1	L-aminoadipate-semialdehyde dehydrogenase activity | aldehyde dehydrogenase (NAD) activity | betaine-aldehyde dehydrogenase activity | protein binding	1	1.2.1.3|1.2.1.31|1.2.1.8	1.2.1.31|1.2.1.3|1.2.1.8
217	11669	217	ALDH2	aldehyde dehydrogenase 2 family (mitochondrial)	aldehyde dehydrogenase (NAD) activity | aldehyde dehydrogenase [NAD(P)+] activity | electron carrier activity	1	1.2.1.3	1.2.1.3
219	72535	219	ALDH1B1	aldehyde dehydrogenase 1 family, member B1	aldehyde dehydrogenase (NAD) activity	1	1.2.1.3	1.2.1.3
224	11671	224	ALDH3A2	aldehyde dehydrogenase 3 family, member A2	aldehyde dehydrogenase (NAD) activity | aldehyde dehydrogenase [NAD(P)+] activity | long-chain-alcohol oxidase activity | long-chain-aldehyde dehydrogenase activity | medium-chain-aldehyde dehydrogenase activity	1	1.2.1.3	1.2.1.3
7915	214579	7915	ALDH5A1	aldehyde dehydrogenase 5 family, member A1	protein homodimerization activity | succinate-semialdehyde dehydrogenase (NAD+) activity | succinate-semialdehyde dehydrogenase [NAD(P)+] activity	1	1.2.1.24	1.2.1.24
4329	104776	4329	ALDH6A1	aldehyde dehydrogenase 6 family, member A1	fatty-acyl-CoA binding | malonate-semialdehyde dehydrogenase (acetylating) activity | methylmalonate-semialdehyde dehydrogenase (acylating) activity	1	1.2.1.18|1.2.1.27	1.2.1.18|1.2.1.27
2597	14433	2597	GAPDH	glyceraldehyde-3-phosphate dehydrogenase	NAD binding | NADP binding | glyceraldehyde-3-phosphate dehydrogenase (NAD+) (phosphorylating) activity | identical protein binding | microtubule binding | peptidyl-cysteine S-nitrosylase activity | protein binding	1	1.2.1.12	1.2.1.12|2.6.99.-
2232	14149	2232	FDXR	ferredoxin reductase	NADPH binding | NADPH-adrenodoxin reductase activity | ferredoxin-NADP+ reductase activity | protein binding	1	1.18.1.2	1.18.1.6
2495	14319	2495	FTH1	ferritin, heavy polypeptide 1	ferric iron binding | ferroxidase activity | iron ion binding | protein binding	1	1.16.3.2	1.16.3.1
6647	20655	6647	SOD1	superoxide dismutase 1, soluble	Rac GTPase binding | chaperone binding | copper ion binding | identical protein binding | protein binding | protein homodimerization activity | protein phosphatase 2B binding | superoxide dismutase activity | zinc ion binding	1	1.15.1.1	1.15.1.1
6648	20656	6648	SOD2	superoxide dismutase 2, mitochondrial	DNA binding | identical protein binding | manganese ion binding | oxygen binding | superoxide dismutase activity	1	1.15.1.1	1.15.1.1
1583	13070	1583	CYP11A1	cytochrome P450, family 11, subfamily A, polypeptide 1	cholesterol binding | cholesterol monooxygenase (side-chain-cleaving) activity | heme binding | iron ion binding	1	1.14.15.6	1.14.15.6
1585	13072	1585	CYP11B2	cytochrome P450, family 11, subfamily B, polypeptide 2	corticosterone 18-monooxygenase activity | heme binding | iron ion binding | steroid 11-beta-monooxygenase activity	1	1.14.15.4|1.14.15.5	1.14.15.4|1.14.15.5
8564	98256	8564	KMO	kynurenine 3-monooxygenase (kynurenine 3-hydroxylase)	NAD(P)H oxidase activity | flavin adenine dinucleotide binding | kynurenine 3-monooxygenase activity	1	1.14.13.9	1.14.13.9
1593	104086	1593	CYP27A1	cytochrome P450, family 27, subfamily A, polypeptide 1	cholestanetriol 26-monooxygenase activity | cholesterol 26-hydroxylase activity | heme binding | iron ion binding | steroid hydroxylase activity | vitamin D3 25-hydroxylase activity	1	1.14.13.15	1.14.15.15
1594	13115	1594	CYP27B1	cytochrome P450, family 27, subfamily B, polypeptide 1	calcidiol 1-monooxygenase activity | heme binding | iron ion binding	1	1.14.13.13	1.14.15.18
1591	13081	1591	CYP24A1	cytochrome P450, family 24, subfamily A, polypeptide 1	1-alpha,25-dihydroxyvitamin D3 24-hydroxylase activity | 25-hydroxycholecalciferol-24-hydroxylase activity | heme binding | iron ion binding | oxidoreductase activity	1	1.14.13.126	1.14.15.16
55217	192289	55217	TMLHE	trimethyllysine hydroxylase, epsilon	L-ascorbic acid binding | iron ion binding | oxidoreductase activity, acting on single donors with incorporation of molecular oxygen, incorporation of two atoms of oxygen | trimethyllysine dioxygenase activity	1	1.14.11.8	1.14.11.8
5264	16922	5264	PHYH	phytanoyl-CoA 2-hydroxylase	L-ascorbic acid binding | cofactor binding | electron carrier activity | metal ion binding | phytanoyl-CoA dioxygenase activity | protein binding	1	1.14.11.18	1.14.11.18
23474	66071	23474	ETHE1	ethylmalonic encephalopathy 1	hydrolase activity | iron ion binding | sulfur dioxygenase activity	1	1.13.11.18	1.13.11.18
2876	14775	2876	GPX1	glutathione peroxidase 1	SH3 domain binding | glutathione binding | glutathione peroxidase activity | phospholipid-hydroperoxide glutathione peroxidase activity | selenium binding	1	1.11.1.9	1.11.1.9
847	12359	847	CAT	catalase	NADP binding | aminoacylase activity | antioxidant activity | catalase activity | enzyme binding | heme binding | metal ion binding | oxidoreductase activity, acting on peroxide as acceptor | protein homodimerization activity | receptor binding	1	1.11.1.6	1.11.1.6
9588	11758	9588	PRDX6	peroxiredoxin 6	antioxidant activity | glutathione peroxidase activity | peroxiredoxin activity | phospholipase A2 activity | protein binding	1	1.11.1.15|1.11.1.7	1.11.1.15|3.1.1.-|1.11.1.9
7001	21672	7001	PRDX2	peroxiredoxin 2	antioxidant activity | thioredoxin peroxidase activity	1	1.11.1.15	1.11.1.15
10549	53381	10549	PRDX4	peroxiredoxin 4	protein binding | thioredoxin peroxidase activity	1	1.11.1.15	1.11.1.15
10935	11757	10935	PRDX3	peroxiredoxin 3	alkyl hydroperoxide reductase activity | cysteine-type endopeptidase inhibitor activity involved in apoptotic process | identical protein binding | kinase binding | peroxidase activity | peroxiredoxin activity | protein C-terminus binding | protein binding | protein kinase binding	1	1.11.1.15	1.11.1.15
25824	54683	25824	PRDX5	peroxiredoxin 5	RNA polymerase III regulatory region DNA binding | antioxidant activity | cysteine-type endopeptidase inhibitor activity involved in apoptotic process | peroxidase activity | peroxiredoxin activity | peroxynitrite reductase activity | protein dimerization activity | receptor binding	1	1.11.1.15	1.11.1.15
2879	625249	2879	GPX4	glutathione peroxidase 4	glutathione binding | glutathione peroxidase activity | phospholipid-hydroperoxide glutathione peroxidase activity | selenium binding	1	1.11.1.12	1.11.1.12
7386	66694	7386	UQCRFS1	ubiquinol-cytochrome c reductase, Rieske iron-sulfur polypeptide 1	2 iron, 2 sulfur cluster binding | metal ion binding | protein complex binding | ubiquinol-cytochrome-c reductase activity	1	1.10.2.2	1.10.2.2
137872	76187	137872	ADHFE1	alcohol dehydrogenase, iron containing, 1	hydroxyacid-oxoacid transhydrogenase activity | metal ion binding	1	1.1.99.24	1.1.99.24
79944	217666	79944	L2HGDH	L-2-hydroxyglutarate dehydrogenase	2-hydroxyglutarate dehydrogenase activity	1	1.1.99.2	1.1.99.2
55349	218865	55349	CHDH	choline dehydrogenase	choline dehydrogenase activity | flavin adenine dinucleotide binding	1	1.1.99.1	1.1.99.1
2820	14571	2820	GPD2	glycerol-3-phosphate dehydrogenase 2 (mitochondrial)	calcium ion binding | glycerol-3-phosphate dehydrogenase activity | sn-glycerol-3-phosphate:ubiquinone-8 oxidoreductase activity	1	1.1.5.3	1.1.5.3
51179	56185	51179	HAO2	hydroxyacid oxidase 2 (long chain)	(S)-2-hydroxy-acid oxidase activity | FMN binding | long-chain-(S)-2-hydroxy-long-chain-acid oxidase activity | medium-chain-(S)-2-hydroxy-acid oxidase activity | receptor binding | very-long-chain-(S)-2-hydroxy-acid oxidase activity	1	1.1.3.15	1.1.3.15
197257	52815	197257	LDHD	lactate dehydrogenase D	D-lactate dehydrogenase (cytochrome) activity | UDP-N-acetylmuramate dehydrogenase activity | flavin adenine dinucleotide binding | protein binding	1	1.1.2.4	1.1.2.4
9380	76238	9380	GRHPR	glyoxylate reductase/hydroxypyruvate reductase	NAD binding | NADPH binding | carboxylic acid binding | glycerate dehydrogenase activity | glyoxylate reductase (NADP) activity | hydroxypyruvate reductase activity | protein homodimerization activity	1	1.1.1.79|1.1.1.81	1.1.1.79|1.1.1.81
3417	15926	3417	IDH1	isocitrate dehydrogenase 1 (NADP+), soluble	NAD binding | NADP binding | isocitrate dehydrogenase (NADP+) activity | magnesium ion binding | protein homodimerization activity | receptor binding	1	1.1.1.42	1.1.1.42
3418	269951	3418	IDH2	isocitrate dehydrogenase 2 (NADP+), mitochondrial	NAD binding | isocitrate dehydrogenase (NADP+) activity | magnesium ion binding	1	1.1.1.42	1.1.1.42
3419	67834	3419	IDH3A	isocitrate dehydrogenase 3 (NAD+) alpha	NAD binding | isocitrate dehydrogenase (NAD+) activity | magnesium ion binding	1	1.1.1.41	1.1.1.41
3420	170718	3420	IDH3B	isocitrate dehydrogenase 3 (NAD+) beta	NAD binding | electron carrier activity | isocitrate dehydrogenase (NAD+) activity | magnesium ion binding	1	1.1.1.41	1.1.1.41
3421	15929	3421	IDH3G	isocitrate dehydrogenase 3 (NAD+) gamma	ATP binding | NAD binding | isocitrate dehydrogenase (NAD+) activity | magnesium ion binding	1	1.1.1.41	1.1.1.41
4199	17436	4199	ME1	malic enzyme 1, NADP(+)-dependent, cytosolic	ADP binding | NAD binding | NADP binding | electron carrier activity | malate dehydrogenase (decarboxylating) (NAD+) activity | malate dehydrogenase (decarboxylating) (NADP+) activity | malic enzyme activity | manganese ion binding | oxaloacetate decarboxylase activity	1	1.1.1.40	1.1.1.40
10873	109264	10873	ME3	malic enzyme 3, NADP(+)-dependent, mitochondrial	NAD binding | cofactor binding | malate dehydrogenase (decarboxylating) (NAD+) activity | malate dehydrogenase (decarboxylating) (NADP+) activity | malic enzyme activity | metal ion binding | oxaloacetate decarboxylase activity	1	1.1.1.40	1.1.1.40
4200	107029	4200	ME2	malic enzyme 2, NAD(+)-dependent, mitochondrial	NAD binding | electron carrier activity | malate dehydrogenase (decarboxylating) (NAD+) activity | metal ion binding | oxaloacetate decarboxylase activity	1	1.1.1.38	1.1.1.38
4190	17449	4190	MDH1	malate dehydrogenase 1, NAD (soluble)	L-malate dehydrogenase activity | NAD binding | diiodophenylpyruvate reductase activity | malic enzyme activity	1	1.1.1.37	1.1.1.37|1.1.1.96
4191	17448	4191	MDH2	malate dehydrogenase 2, NAD (mitochondrial)	L-malate dehydrogenase activity | malate dehydrogenase (NADP+) activity | protein self-association	1	1.1.1.37	1.1.1.37
1962	74147	1962	EHHADH	enoyl-CoA, hydratase/3-hydroxyacyl CoA dehydrogenase	3-hydroxyacyl-CoA dehydrogenase activity | coenzyme binding | dodecenoyl-CoA delta-isomerase activity | enoyl-CoA hydratase activity | enzyme binding | receptor binding	1	1.1.1.35|4.2.1.17|5.3.3.8	4.2.1.17|5.3.3.8|1.1.1.35
3295	15488	3295	HSD17B4	hydroxysteroid (17-beta) dehydrogenase 4	17-beta-hydroxysteroid dehydrogenase (NAD+) activity | 3-hydroxyacyl-CoA dehydrogenase activity | 3alpha,7alpha,12alpha-trihydroxy-5beta-cholest-24-enoyl-CoA hydratase activity | isomerase activity | long-chain-enoyl-CoA hydratase activity | protein homodimerization activity | receptor binding | sterol binding	1	1.1.1.35|4.2.1.107	1.1.1.n12|4.2.1.107|4.2.1.119
3033	15107	3033	HADH	hydroxyacyl-CoA dehydrogenase	3-hydroxyacyl-CoA dehydrogenase activity | NAD+ binding	1	1.1.1.35	1.1.1.35
11112	58875	11112	HIBADH	3-hydroxyisobutyrate dehydrogenase	3-hydroxyisobutyrate dehydrogenase activity | NAD binding | phosphogluconate dehydrogenase (decarboxylating) activity	1	1.1.1.31	1.1.1.31
51109	17252	51109	RDH11	retinol dehydrogenase 11 (all-trans/9-cis/11-cis)	NADP-retinol dehydrogenase activity | retinol dehydrogenase activity	1	1.1.1.300	1.1.1.300
112724	108841	112724	RDH13	retinol dehydrogenase 13 (all-trans/9-cis)	oxidoreductase activity	1	1.1.1.300	1.1.1.-
622	71911	622	BDH1	3-hydroxybutyrate dehydrogenase, type 1	3-hydroxybutyrate dehydrogenase activity | phospholipid binding	1	1.1.1.30	1.1.1.30
3945	16832	3945	LDHB	lactate dehydrogenase B	L-lactate dehydrogenase activity | NAD binding | identical protein binding | kinase binding	1	1.1.1.27	1.1.1.27
92483	106557	92483	LDHAL6B	lactate dehydrogenase A-like 6B	L-lactate dehydrogenase activity | protein binding	1	1.1.1.27	1.1.1.27
7923	14979	7923	HSD17B8	hydroxysteroid (17-beta) dehydrogenase 8	3-hydroxyacyl-CoA dehydrogenase activity | estradiol 17-beta-dehydrogenase activity | protein binding | testosterone dehydrogenase (NAD+) activity	1	1.1.1.239|1.1.1.62	1.1.1.62|1.1.1.-|1.1.1.239
3030	97212	3030	HADHA	hydroxyacyl-CoA dehydrogenase/3-ketoacyl-CoA thiolase/enoyl-CoA hydratase (trifunctional protein), alpha subunit	3-hydroxyacyl-CoA dehydrogenase activity | NAD binding | acetyl-CoA C-acetyltransferase activity | enoyl-CoA hydratase activity | fatty-acyl-CoA binding | long-chain-3-hydroxyacyl-CoA dehydrogenase activity | long-chain-enoyl-CoA hydratase activity | protein binding | protein complex binding	1	1.1.1.211|4.2.1.17	4.2.1.17|1.1.1.211
57016	67861	57016	AKR1B10	aldo-keto reductase family 1, member B10 (aldose reductase)	aldo-keto reductase (NADP) activity | geranylgeranyl reductase activity | indanol dehydrogenase activity | protein binding | retinal dehydrogenase activity	1	1.1.1.21	1.1.1.-
874	109857	874	CBR3	carbonyl reductase 3	3-keto sterol reductase activity | NADPH binding | carbonyl reductase (NADPH) activity	1	1.1.1.184	1.1.1.184
3028	15108	3028	HSD17B10	hydroxysteroid (17-beta) dehydrogenase 10	3-hydroxy-2-methylbutyryl-CoA dehydrogenase activity | 3-hydroxyacyl-CoA dehydrogenase activity | cholate 7-alpha-dehydrogenase activity | protein binding | testosterone dehydrogenase [NAD(P)] activity	1	1.1.1.178|1.1.1.35	1.1.1.35|1.1.1.51|1.1.1.178
6697	20751	6697	SPR	sepiapterin reductase (7,8-dihydrobiopterin:NADP+ oxidoreductase)	NADP binding | aldo-keto reductase (NADP) activity | sepiapterin reductase activity	1	1.1.1.153	1.1.1.153
51181	67880	51181	DCXR	dicarbonyl/L-xylulose reductase	L-xylulose reductase (NADP+) activity | oxidoreductase activity, acting on NAD(P)H, quinone or similar compound as acceptor	1	1.1.1.10	1.1.1.10
80221	264895	80221	ACSF2	acyl-CoA synthetase family member 2	ATP binding | ligase activity	1		6.2.1.-
197322	257633	197322	ACSF3	acyl-CoA synthetase family member 3	ATP binding | acid-thiol ligase activity | malonyl-CoA synthetase activity	1		6.2.1.-
26995	227682	26995	TRUB2	TruB pseudouridine (psi) synthase family member 2	RNA binding | pseudouridine synthase activity	1		5.4.99.-
126789	433813	126789	PUSL1	pseudouridylate synthase-like 1	RNA binding | pseudouridine synthase activity	1		5.4.99.-
1891	51798	1891	ECH1	enoyl CoA hydratase 1, peroxisomal	isomerase activity | protein binding | receptor binding	1		5.3.3.-
9927	170731	9927	MFN2	mitofusin 2	GTP binding | GTPase activity | protein binding | ubiquitin protein ligase binding	1		3.6.5.-
55288	59040	55288	RHOT1	ras homolog family member T1	GTP binding | GTPase activity | calcium ion binding | molecular_function | protein binding	1		3.6.5.-
55669	67414	55669	MFN1	mitofusin 1	GTP binding | GTPase activity | protein binding	1		3.6.5.-
60558	231279	60558	GUF1	GUF1 GTPase homolog (S. cerevisiae)	GTP binding | GTPase activity	1		3.6.5.-
89941	214952	89941	RHOT2	ras homolog family member T2	GTP binding | GTPase activity | calcium ion binding | protein binding	1		3.6.5.-
3329	15510	3329	HSPD1	heat shock 60kDa protein 1 (chaperonin)	ATP binding | ATPase activity | DNA replication origin binding | chaperone binding | double-stranded RNA binding | lipopolysaccharide binding | p53 binding | protein binding | single-stranded DNA binding | unfolded protein binding	1		3.6.4.9
55794	71986	55794	DDX28	DEAD (Asp-Glu-Ala-Asp) box polypeptide 28	ATP binding | ATP-dependent helicase activity | RNA binding	1		3.6.4.13
81570	20480	81570	CLPB	ClpB caseinolytic peptidase B homolog (E. coli)	ATP binding | molecular_function | nucleoside-triphosphatase activity	1		3.6.1.3
84896	67979	84896	ATAD1	ATPase family, AAA domain containing 1	ATP binding | ATPase activity	1		3.6.1.3
11162	229228	11162	NUDT6	nudix (nucleoside diphosphate linked moiety X)-type motif 6	growth factor activity | hydrolase activity	1		3.6.1.-
254552	66387	254552	NUDT8	nudix (nucleoside diphosphate linked moiety X)-type motif 8	hydrolase activity | metal ion binding	1		3.6.1.-
390916	110959	390916	NUDT19	nudix (nucleoside diphosphate linked moiety X)-type motif 19	hydrolase activity | metal ion binding | receptor binding	1		3.6.1.-
23409	75387	23409	SIRT4	sirtuin 4	NAD+ ADP-ribosyltransferase activity | NAD+ binding | NAD-dependent protein deacetylase activity | metal ion binding | protein binding	1		3.5.1.-|2.4.2.-|3.5.1.-
23408	68346	23408	SIRT5	sirtuin 5	NAD+ ADP-ribosyltransferase activity | NAD+ binding | protein-malonyllysine demalonylase activity | protein-succinyllysine desuccinylase activity | zinc ion binding	1		3.5.1.-
23410	64384	23410	SIRT3	sirtuin 3	NAD+ ADP-ribosyltransferase activity | NAD+ binding | NAD-dependent histone deacetylase activity (H3-K14 specific) | protein binding | zinc ion binding	1		3.5.1.-
4817	27045	4817	NIT1	nitrilase 1	nitrilase activity	1		3.5.-.-
6687	234847	6687	SPG7	spastic paraplegia 7 (pure and complicated autosomal recessive)	ATP binding | metalloendopeptidase activity | nucleoside-triphosphatase activity | peptidase activity | protein binding | unfolded protein binding | zinc ion binding	1		3.4.24.-
10531	69617	10531	PITRM1	pitrilysin metallopeptidase 1	enzyme activator activity | metal ion binding | metalloendopeptidase activity	1		3.4.24.-
10730	27377	10730	YME1L1	YME1-like 1 ATPase	ATP binding | metal ion binding | metalloendopeptidase activity | nucleoside-triphosphatase activity	1		3.4.24.-
10939	69597	10939	AFG3L2	AFG3-like AAA ATPase 2	ATP binding | metalloendopeptidase activity | nucleoside-triphosphatase activity | protein binding | unfolded protein binding | zinc ion binding	1		3.4.24.-
91419	68876	91419	XRCC6BP1	XRCC6 binding protein 1	DNA-dependent protein kinase activity | metal ion binding | metalloendopeptidase activity	1		3.4.24.-
115209	67013	115209	OMA1	OMA1 zinc metallopeptidase	metal ion binding | metalloendopeptidase activity	1		3.4.24.-
9361	74142	9361	LONP1	lon peptidase 1, mitochondrial	ADP binding | ATP binding | ATP-dependent peptidase activity | DNA polymerase binding | G-quadruplex DNA binding | mitochondrial heavy strand promoter anti-sense binding | mitochondrial heavy strand promoter sense binding | mitochondrial light strand promoter anti-sense binding | mitochondrial light strand promoter sense binding | protein binding | sequence-specific DNA binding | serine-type endo…	1		3.4.21.-
9581	213760	9581	PREPL	prolyl endopeptidase-like	serine-type endopeptidase activity | serine-type exopeptidase activity	1		3.4.21.-
83943	93757	83943	IMMP2L	IMP2 inner mitochondrial membrane peptidase-like (S. cerevisiae)	peptidase activity | serine-type peptidase activity	1		3.4.21.-
196294	66541	196294	IMMP1L	IMP1 inner mitochondrial membrane peptidase-like (S. cerevisiae)	molecular_function | serine-type peptidase activity	1		3.4.21.-
219743	71767	219743	TYSND1	trypsin domain containing 1	identical protein binding | protease binding | serine-type endopeptidase activity	1		3.4.21.-
114294	80907	114294	LACTB	lactamase, beta	hydrolase activity	1		3.4.-.-
28992	107227	28992	MACROD1	MACRO domain containing 1	deacetylase activity | hydrolase activity, acting on glycosyl bonds | protein binding	1		3.2.2.-|3.5.1.-
4595	70603	4595	MUTYH	mutY homolog	4 iron, 4 sulfur cluster binding | DNA N-glycosylase activity | MutLalpha complex binding | MutLbeta complex binding | MutSalpha complex binding | MutSbeta complex binding | metal ion binding | protein binding	1		3.2.2.-
201626	211948	201626	PDE12	phosphodiesterase 12	metal ion binding | poly(A)-specific ribonuclease activity	1		3.1.4.-|3.1.13.4
2021	13804	2021	ENDOG	endonuclease G	endonuclease activity | metal ion binding | nucleic acid binding	1		3.1.30.-
9941	208194	9941	EXOG	endo/exonuclease (5'-3'), endonuclease G-like	endonuclease activity | metal ion binding | nucleic acid binding	1		3.1.30.-
51559	103466	51559	NT5DC3	5'-nucleotidase domain containing 3	hydrolase activity | metal ion binding	1		3.1.3.-
64943	70021	64943	NT5DC2	5'-nucleotidase domain containing 2	hydrolase activity | metal ion binding	1		3.1.3.-
51110	212442	51110	LACTB2	lactamase, beta 2	hydrolase activity | metal ion binding	1		3.1.27.-
65080	69163	65080	MRPL44	mitochondrial ribosomal protein L44	RNA binding | molecular_function | ribonuclease III activity	1		3.1.26.-
117145	75778	117145	THEM4	thioesterase superfamily member 4	palmitoyl-CoA hydrolase activity	1		3.1.2.2
11315	57320	11315	PARK7	parkinson protein 7	androgen receptor binding | mRNA binding | peptidase activity | peroxidase activity | peroxiredoxin activity | protein binding | protein homodimerization activity	1		3.1.2.-|3.5.1.-
23597	56360	23597	ACOT9	acyl-CoA thioesterase 9	acetyl-CoA hydrolase activity	1		3.1.2.-
55856	66834	55856	ACOT13	acyl-CoA thioesterase 13	acyl-CoA hydrolase activity	1		3.1.2.-
127018	226791	127018	LYPLAL1	lysophospholipase-like 1	lysophospholipase activity	1		3.1.2.-
55347	213012	55347	ABHD10	abhydrolase domain containing 10	hydrolase activity, hydrolyzing O-glycosyl compounds	1		3.1.1.93
50640	67452	50640	PNPLA8	patatin-like phospholipase domain containing 8	ATP binding | calcium-independent phospholipase A2 activity | lysophospholipase activity	1		3.1.1.5
57552	320024	57552	NCEH1	neutral cholesterol ester hydrolase 1	carboxylic ester hydrolase activity	1		3.1.1.-
670	68021	670	BPHL	biphenyl hydrolase-like (serine hydrolase)	hydrolase activity	1		3.1.-.-
10247	15473	10247	HRSP12	heat-responsive protein 12	deaminase activity | endonuclease activity	1		3.1.-.-
25996	104444	25996	REXO2	RNA exonuclease 2	3'-5' exonuclease activity | nucleic acid binding	1		3.1.-.-
92667	74528	92667	MGME1	mitochondrial genome maintenance exonuclease 1	single-stranded DNA exodeoxyribonuclease activity	1		3.1.-.-
253190	68607	253190	SERHL2	serine hydrolase-like 2	hydrolase activity | molecular_function	1		3.1.-.-
3094	15254	3094	HINT1	histidine triad nucleotide binding protein 1	hydrolase activity | nucleotide binding | protein kinase C binding	1		3.-.-.-
25961	67725	25961	NUDT13	nudix (nucleoside diphosphate linked moiety X)-type motif 13	hydrolase activity | metal ion binding	1		3.-.-.-
51011	68126	51011	FAHD2A	fumarylacetoacetate hydrolase domain containing 2A	hydrolase activity | metal ion binding	1		3.-.-.-
83451	68758	83451	ABHD11	abhydrolase domain containing 11	hydrolase activity | molecular_function	1		3.-.-.-
84681	68917	84681	HINT2	histidine triad nucleotide binding protein 2	hydrolase activity | nucleotide binding	1		3.-.-.-
135114	66847	135114	HINT3	histidine triad nucleotide binding protein 3	hydrolase activity | nucleotide binding	1		3.-.-.-
79783	192136	79783	SUGCT	succinylCoA:glutarate-CoA transferase	succinate-hydroxymethylglutarate CoA-transferase activity	1		2.8.3.13
55687	72026	55687	TRMU	tRNA 5-methylaminomethyl-2-thiouridylate methyltransferase	ATP binding | sulfurtransferase activity | tRNA binding	1		2.8.1.14
54675	66586	54675	CRLS1	cardiolipin synthase 1	phosphotransferase activity, for other substituted phosphate groups	1		2.7.8.41
11232	50776	11232	POLG2	polymerase (DNA directed), gamma 2, accessory subunit	DNA binding | DNA-directed DNA polymerase activity | identical protein binding | protein binding	1		2.7.7.7
132001	68971	132001	TAMM41	TAM41, mitochondrial translocator assembly and maintenance protein, homolog (S. cerevisiae)	0	1		2.7.7.41
57143	72113	57143	ADCK1	aarF domain containing kinase 1	ATP binding | protein serine/threonine kinase activity	1		2.7.11.-
90956	57869	90956	ADCK2	aarF domain containing kinase 2	ATP binding | protein serine/threonine kinase activity	1		2.7.11.-
203054	268822	203054	ADCK5	aarF domain containing kinase 5	protein serine/threonine kinase activity	1		2.7.11.-
133686	68646	133686	NADK2	NAD kinase 2, mitochondrial	ATP binding | NAD+ kinase activity | protein homodimerization activity	1		2.7.1.23
56997	67426	56997	ADCK3	aarF domain containing kinase 3	ATP binding | protein serine/threonine kinase activity	1		2.7.-.-
79934	76889	79934	ADCK4	aarF domain containing kinase 4	protein serine/threonine kinase activity	1		2.7.-.-
27235	71883	27235	COQ2	coenzyme Q2 4-hydroxybenzoate polyprenyltransferase	4-hydroxybenzoate decaprenyltransferase activity | 4-hydroxybenzoate nonaprenyltransferase activity	1		2.5.1.39
1352	70383	1352	COX10	cytochrome c oxidase assembly homolog 10 (yeast)	cytochrome-c oxidase activity | farnesyltranstransferase activity | protoheme IX farnesyltransferase activity	1		2.5.1.-
171425	69634	171425	CLYBL	citrate lyase beta like	citrate (pro-3S)-lyase activity | metal ion binding	1		2.3.3.-|2.3.3.9
55326	52123	55326	AGPAT5	1-acylglycerol-3-phosphate O-acyltransferase 5	1-acylglycerol-3-phosphate O-acyltransferase activity	1		2.3.1.51
51601	623661	51601	LIPT1	lipoyltransferase 1	transferase activity, transferring acyl groups	1		2.3.1.-
55471	73694	55471	NDUFAF7	NADH dehydrogenase (ubiquinone) complex I, assembly factor 7	enzyme binding | methyltransferase activity	1		2.1.1.320
55006		55006	TRMT61B	tRNA methyltransferase 61 homolog B (S. cerevisiae)	protein binding | tRNA (adenine-N1-)-methyltransferase activity	1		2.1.1.220
29081	75422	29081	METTL5	methyltransferase like 5	methyltransferase activity | nucleic acid binding	1		2.1.1.-
51106	224481	51106	TFB1M	transcription factor B1, mitochondrial	DNA binding | RNA binding | protein binding | rRNA (adenine-N6,N6-)-dimethyltransferase activity	1		2.1.1.-
54931	52575	54931	TRMT10C	tRNA methyltransferase 10 homolog C (S. cerevisiae)	methyltransferase activity | protein binding	1		2.1.1.-
55178	67390	55178	RNMTL1	RNA methyltransferase like 1	RNA binding | RNA methyltransferase activity	1		2.1.1.-
63899	106338	63899	NSUN3	NOP2/Sun domain family, member 3	RNA binding | methyltransferase activity	1		2.1.1.-
64216	15278	64216	TFB2M	transcription factor B2, mitochondrial	RNA binding | rRNA (adenine-N6,N6-)-dimethyltransferase activity | transcription cofactor activity	1		2.1.1.-
64745	52535	64745	METTL17	methyltransferase like 17	copper ion binding | methyltransferase activity | protein binding	1		2.1.1.-
79828	228019	79828	METTL8	methyltransferase like 8	methyltransferase activity	1		2.1.1.-
79922	217038	79922	MRM1	mitochondrial rRNA methyltransferase 1 homolog (S. cerevisiae)	RNA binding | RNA methyltransferase activity	1		2.1.1.-
118881	69156	118881	COMTD1	catechol-O-methyltransferase domain containing 1	O-methyltransferase activity	1		2.1.1.-
133383		133383	SETD9	SET domain containing 9	methyltransferase activity	1		2.1.1.-
196074	76894	196074	METTL15	methyltransferase like 15	methyltransferase activity	1		2.1.1.-
387338	72181	387338	NSUN4	NOP2/Sun domain family, member 4	RNA binding | methyltransferase activity | protein binding	1		2.1.1.-
200205	216792	200205	IBA57	IBA57, iron-sulfur cluster assembly homolog (S. cerevisiae)	aminomethyltransferase activity	1		2.1.-.-
58472	59010	58472	SQRDL	sulfide quinone reductase-like (yeast)	sulfide:quinone oxidoreductase activity	1		1.8.5.-
5625	19125	5625	PRODH	proline dehydrogenase (oxidase) 1	FAD binding | amino acid binding | proline dehydrogenase activity	1		1.5.5.2
58510	56189	58510	PRODH2	proline dehydrogenase (oxidase) 2	proline dehydrogenase activity	1		1.5.5.2
27034	66948	27034	ACAD8	acyl-CoA dehydrogenase family, member 8	acyl-CoA dehydrogenase activity | flavin adenine dinucleotide binding	1		1.3.99.-
28976	229211	28976	ACAD9	acyl-CoA dehydrogenase family, member 9	acyl-CoA dehydrogenase activity | flavin adenine dinucleotide binding	1		1.3.99.-
55316	237926	55316	RSAD1	radical S-adenosyl methionine domain containing 1	4 iron, 4 sulfur cluster binding | coproporphyrinogen oxidase activity | metal ion binding	1		1.3.99.-
80724	71985	80724	ACAD10	acyl-CoA dehydrogenase family, member 10	acyl-CoA dehydrogenase activity | flavin adenine dinucleotide binding | hydrolase activity | transferase activity, transferring phosphorus-containing groups	1		1.3.99.-
84129	102632	84129	ACAD11	acyl-CoA dehydrogenase family, member 11	flavin adenine dinucleotide binding | long-chain-acyl-CoA dehydrogenase activity | medium-chain-acyl-CoA dehydrogenase activity | transferase activity, transferring phosphorus-containing groups | very-long-chain-acyl-CoA dehydrogenase activity	1		1.3.99.-
284273	225791	284273	ZADH2	zinc binding alcohol dehydrogenase domain containing 2	molecular_function | oxidoreductase activity | zinc ion binding	1		1.3.1.48
2395	14297	2395	FXN	frataxin	2 iron, 2 sulfur cluster binding | ferric iron binding | ferrous iron binding | ferroxidase activity | iron chaperone activity | iron-sulfur cluster binding | protein binding	1		1.16.3.1
94033	67634	94033	FTMT	ferritin mitochondrial	ferric iron binding | ferroxidase activity	1		1.16.3.1
25974	67096	25974	MMACHC	methylmalonic aciduria (cobalamin deficiency) cblC type, with homocystinuria	cobalamin binding	1		1.16.1.-
10229	12850	10229	COQ7	coenzyme Q7 homolog, ubiquinone (yeast)	metal ion binding	1		1.14.13.-
51004	217707	51004	COQ6	coenzyme Q6 monooxygenase	flavin adenine dinucleotide binding | oxidoreductase activity, acting on paired donors, with incorporation or reduction of molecular oxygen, NAD(P)H as one donor, and incorporation of one atom of oxygen	1		1.14.13.-
221120	69113	221120	ALKBH3	alkB, alkylation repair homolog 3 (E. coli)	DNA-N1-methyladenine dioxygenase activity | L-ascorbic acid binding | ferrous iron binding | protein binding	1		1.14.11.54
84266	66400	84266	ALKBH7	alkB, alkylation repair homolog 7 (E. coli)	dioxygenase activity | metal ion binding	1		1.14.11.-
728294	98314	728294	D2HGDH	D-2-hydroxyglutarate dehydrogenase	(R)-2-hydroxyglutarate dehydrogenase activity | UDP-N-acetylmuramate dehydrogenase activity | flavin adenine dinucleotide binding	1		1.1.99.-
8574	110198	8574	AKR7A2	aldo-keto reductase family 7, member A2 (aflatoxin aldehyde reductase)	alditol:NADP+ 1-oxidoreductase activity | electron carrier activity | phenanthrene-9,10-epoxide hydrolase activity	1		1.1.1.n11
10901	28200	10901	DHRS4	dehydrogenase/reductase (SDR family) member 4	3-keto sterol reductase activity | alcohol dehydrogenase [NAD(P)+] activity | carbonyl reductase (NADPH) activity | oxidoreductase activity, acting on NAD(P)H, quinone or similar compound as acceptor | receptor binding	1		1.1.1.184
9131	26926	9131	AIFM1	apoptosis-inducing factor, mitochondrion-associated, 1	DNA binding | NAD(P)H oxidase activity | electron carrier activity | flavin adenine dinucleotide binding | oxidoreductase activity, acting on NAD(P)H | protein binding	1		1.1.1.-
10553	53415	10553	HTATIP2	HIV-1 Tat interactive protein 2, 30kDa	oxidoreductase activity | protein binding | transcription coactivator activity	1		1.1.1.-
56948	654795	56948	SDR39U1	short chain dehydrogenase/reductase family 39U, member 1	oxidoreductase activity	1		1.1.1.-
57665	105014	57665	RDH14	retinol dehydrogenase 14 (all-trans/9-cis/11-cis)	oxidoreductase activity	1		1.1.1.-
25979	216820	25979	DHRS7B	dehydrogenase/reductase (SDR family) member 7B	molecular_function | oxidoreductase activity	1		1.1.-.-
115817	52585	115817	DHRS1	dehydrogenase/reductase (SDR family) member 1	oxidoreductase activity	1		1.1.-.-
207063	236082	207063	DHRSX	dehydrogenase/reductase (SDR family) X-linked	oxidoreductase activity	1		1.1.-.-
79133	69487	79133	NDUFAF5	NADH dehydrogenase (ubiquinone) complex I, assembly factor 5	methyltransferase activity | molecular_function	1		1.-.-.-|2.1.1.-
84869	234309	84869	CBR4	carbonyl reductase 4	NAD(P)H dehydrogenase (quinone) activity | NADPH binding | NADPH dehydrogenase (quinone) activity | protein binding | quinone binding	1		1.-.-.-|1.1.1.-
51097	109232	51097	SCCPDH	saccharopine dehydrogenase (putative)	oxidoreductase activity	1		1.-.-.-
54996	67247	54996	MARC2	mitochondrial amidoxime reducing component 2	molybdenum ion binding | molybdopterin cofactor binding | nitrate reductase activity | pyridoxal phosphate binding	1		1.-.-.-
55572	235169	55572	FOXRED1	FAD-dependent oxidoreductase domain containing 1	oxidoreductase activity	1		1.-.-.-
64757	66112	64757	MARC1	mitochondrial amidoxime reducing component 1	molybdenum ion binding | molybdopterin cofactor binding | nitrate reductase activity | pyridoxal phosphate binding	1		1.-.-.-
84263	72479	84263	HSDL2	hydroxysteroid dehydrogenase like 2	molecular_function | oxidoreductase activity | sterol binding	1		1.-.-.-
84883	71361	84883	AIFM2	apoptosis-inducing factor, mitochondrion-associated, 2	DNA binding | electron-transferring-flavoprotein dehydrogenase activity | flavin adenine dinucleotide binding	1		1.-.-.-
92106	218885	92106	OXNAD1	oxidoreductase NAD-binding domain containing 1	oxidoreductase activity	1		1.-.-.-
150209	72168	150209	AIFM3	apoptosis-inducing factor, mitochondrion-associated, 3	2 iron, 2 sulfur cluster binding | flavin adenine dinucleotide binding | metal ion binding | oxidoreductase activity	1		1.-.-.-
22	11306	22	ABCB7	ATP-binding cassette, sub-family B (MDR/TAP), member 7	ATP binding | ATPase activity, coupled to transmembrane movement of substances | heme transporter activity	1
215	11666	215	ABCD1	ATP-binding cassette, sub-family D (ALD), member 1	ATP binding | ATPase activity | ATPase activity, coupled to transmembrane movement of substances | enzyme binding | identical protein binding | peroxisomal fatty-acyl-CoA transporter activity | protein binding | protein homodimerization activity | transporter activity	1
225	26874	225	ABCD2	ATP-binding cassette, sub-family D (ALD), member 2	ATP binding | ATPase activity, coupled to transmembrane movement of substances | protein binding | protein homodimerization activity	1
291	11739	291	SLC25A4	solute carrier family 25 (mitochondrial carrier; adenine nucleotide translocator), member 4	adenine transmembrane transporter activity | protein binding	1
292	11740	292	SLC25A5	solute carrier family 25 (mitochondrial carrier; adenine nucleotide translocator), member 5	adenine transmembrane transporter activity | protein binding	1
293		293	SLC25A6	solute carrier family 25 (mitochondrial carrier; adenine nucleotide translocator), member 6	ATP:ADP antiporter activity	1
381	11844	381	ARF5	ADP-ribosylation factor 5	GTP binding | GTPase activity | protein binding	1
402	56327	402	ARL2	ADP-ribosylation factor-like 2	GTP binding | GTPase activity | GTPase inhibitor activity | protein binding	1
498	11946	498	ATP5A1	ATP synthase, H+ transporting, mitochondrial F1 complex, alpha subunit 1, cardiac muscle	ATP binding | ATPase activity | MHC class I protein binding | protein binding | proton-transporting ATP synthase activity, rotational mechanism | proton-transporting ATPase activity, rotational mechanism | transmembrane transporter activity	1
509	11949	509	ATP5C1	ATP synthase, H+ transporting, mitochondrial F1 complex, gamma polypeptide 1	ATPase activity | proton-transporting ATP synthase activity, rotational mechanism | proton-transporting ATPase activity, rotational mechanism | transmembrane transporter activity	1
513	66043	513	ATP5D	ATP synthase, H+ transporting, mitochondrial F1 complex, delta subunit	ADP binding | ATP binding | ATPase activity | proton-transporting ATP synthase activity, rotational mechanism | proton-transporting ATPase activity, rotational mechanism | transmembrane transporter activity | transporter activity	1
514	67126	514	ATP5E	ATP synthase, H+ transporting, mitochondrial F1 complex, epsilon subunit	ATPase activity | proton-transporting ATP synthase activity, rotational mechanism | proton-transporting ATPase activity, rotational mechanism | transmembrane transporter activity	1
515	11950	515	ATP5F1	ATP synthase, H+ transporting, mitochondrial Fo complex, subunit B1	ATPase activity | protein binding | proton-transporting ATP synthase activity, rotational mechanism | transmembrane transporter activity	1
516	11951	516	ATP5G1	ATP synthase, H+ transporting, mitochondrial Fo complex, subunit C1 (subunit 9)	hydrogen ion transmembrane transporter activity | lipid binding | transporter activity	1
517	67942	517	ATP5G2	ATP synthase, H+ transporting, mitochondrial Fo complex, subunit C2 (subunit 9)	hydrogen ion transmembrane transporter activity | lipid binding | transporter activity	1
518	228033	518	ATP5G3	ATP synthase, H+ transporting, mitochondrial Fo complex, subunit C3 (subunit 9)	hydrogen ion transmembrane transporter activity | lipid binding | transporter activity	1
521	11958	521	ATP5I	ATP synthase, H+ transporting, mitochondrial Fo complex, subunit E	ATPase activity | hydrogen ion transmembrane transporter activity | transmembrane transporter activity	1
522	11957	522	ATP5J	ATP synthase, H+ transporting, mitochondrial Fo complex, subunit F6	ATPase activity | hydrogen ion transmembrane transporter activity | transmembrane transporter activity | transporter activity	1
539	28080	539	ATP5O	ATP synthase, H+ transporting, mitochondrial F1 complex, O subunit	ATPase activity | drug binding | proton-transporting ATP synthase activity, rotational mechanism | transmembrane transporter activity | transporter activity	1
572	12015	572	BAD	BCL2-associated agonist of cell death	cysteine-type endopeptidase activator activity involved in apoptotic process | lipid binding | phospholipid binding | protein binding | protein heterodimerization activity | protein kinase B binding | protein kinase binding | protein phosphatase 2B binding	1
578	12018	578	BAK1	BCL2-antagonist/killer 1	BH domain binding | chaperone binding | heat shock protein binding | identical protein binding | metal ion binding | protein binding | protein heterodimerization activity | protein homodimerization activity	1
581	12028	581	BAX	BCL2-associated X protein	BH3 domain binding | channel activity | identical protein binding | lipid binding | protein binding | protein heterodimerization activity | protein homodimerization activity	1
596	12043	596	BCL2	B-cell CLL/lymphoma 2	BH3 domain binding | channel activity | channel inhibitor activity | identical protein binding | protease binding | protein binding | protein heterodimerization activity | protein homodimerization activity | protein phosphatase 2A binding | sequence-specific DNA binding | transcription factor binding | ubiquitin protein ligase binding	1
598	12048	598	BCL2L1	BCL2-like 1	BH3 domain binding | identical protein binding | protein binding | protein heterodimerization activity | protein homodimerization activity | protein kinase binding	1
599	12050	599	BCL2L2	BCL2-like 2	BH domain binding | protein binding | protein heterodimerization activity | protein homodimerization activity	1
617	66821	617	BCS1L	BC1 (ubiquinol-cytochrome c reductase) synthesis-like	ATP binding | nucleoside-triphosphatase activity | protein binding	1
637	12122	637	BID	BH3 interacting domain death agonist	death receptor binding | protein binding | ubiquitin protein ligase binding	1
664	12176	664	BNIP3	BCL2/adenovirus E1B 19kDa interacting protein 3	GTPase binding | identical protein binding | protein binding | protein heterodimerization activity | protein homodimerization activity	1
665	12177	665	BNIP3L	BCL2/adenovirus E1B 19kDa interacting protein 3-like	identical protein binding | lamin binding | protein binding | protein heterodimerization activity | protein homodimerization activity	1
706	12257	706	TSPO	translocator protein (18kDa)	androgen binding | benzodiazepine receptor activity | cholesterol binding	1
708	12261	708	C1QBP	complement component 1, q subcomponent binding protein	adrenergic receptor binding | complement component C1q binding | hyaluronic acid binding | kininogen binding | mRNA binding | mitochondrial ribosome binding | protein binding | protein kinase C binding | transcription corepressor activity | transcription factor binding	1
740	18120	740	MRPL49	mitochondrial ribosomal protein L49	protein binding | structural constituent of ribosome	1
788	57279	788	SLC25A20	solute carrier family 25 (carnitine/acylcarnitine translocase), member 20	0	1
1327	12857	1327	COX4I1	cytochrome c oxidase subunit IV isoform 1	cytochrome-c oxidase activity | protein binding	1
1329	12859	1329	COX5B	cytochrome c oxidase subunit Vb	cytochrome-c oxidase activity | metal ion binding	1
1337	12861	1337	COX6A1	cytochrome c oxidase subunit VIa polypeptide 1	cytochrome-c oxidase activity	1
1339	12862	1339	COX6A2	cytochrome c oxidase subunit VIa polypeptide 2	cytochrome-c oxidase activity	1
1340	110323	1340	COX6B1	cytochrome c oxidase subunit VIb polypeptide 1 (ubiquitous)	cytochrome-c oxidase activity	1
1345	12864	1345	COX6C	cytochrome c oxidase subunit VIc	cytochrome-c oxidase activity	1
1346	12865	1346	COX7A1	cytochrome c oxidase subunit VIIa polypeptide 1 (muscle)	cytochrome-c oxidase activity | electron carrier activity	1
1347	12866	1347	COX7A2	cytochrome c oxidase subunit VIIa polypeptide 2 (liver)	cytochrome-c oxidase activity | electron carrier activity	1
1349	66142	1349	COX7B	cytochrome c oxidase subunit VIIb	cytochrome-c oxidase activity	1
1350	12867	1350	COX7C	cytochrome c oxidase subunit VIIc	cytochrome-c oxidase activity	1
1351	12868	1351	COX8A	cytochrome c oxidase subunit VIIIA (ubiquitous)	cytochrome-c oxidase activity	1
1353	69802	1353	COX11	cytochrome c oxidase assembly homolog 11 (yeast)	copper ion binding | cytochrome-c oxidase activity | electron carrier activity	1
1355	226139	1355	COX15	cytochrome c oxidase assembly homolog 15 (yeast)	cytochrome-c oxidase activity | oxidoreductase activity, acting on the CH-CH group of donors	1
1407	12952	1407	CRY1	cryptochrome circadian clock 1	DNA (6-4) photolyase activity | DNA binding | blue light photoreceptor activity | core promoter binding | deoxyribodipyrimidine photo-lyase activity | double-stranded DNA binding | nucleotide binding | phosphatase binding | protein binding | protein kinase binding | transcription factor binding transcription factor activity	1
1468	27376	1468	SLC25A10	solute carrier family 25 (mitochondrial carrier; dicarboxylate transporter), member 10	antiporter activity | dicarboxylic acid transmembrane transporter activity | malate transmembrane transporter activity | phosphate ion transmembrane transporter activity | protein binding | succinate transmembrane transporter activity | sulfate transmembrane transporter activity | thiosulfate transmembrane transporter activity	1
1528	109672	1528	CYB5A	cytochrome b5 type A (microsomal)	aldo-keto reductase (NADP) activity | cytochrome-c oxidase activity | enzyme binding | heme binding | metal ion binding	1
1537	66445	1537	CYC1	cytochrome c-1	electron transporter, transferring electrons from CoQH2-cytochrome c reductase complex and cytochrome c oxidase complex activity | heme binding | iron ion binding	1
1622	13167	1622	DBI	diazepam binding inhibitor (GABA receptor modulator, acyl-CoA binding protein)	benzodiazepine receptor binding | fatty-acyl-CoA binding | lipid binding	1
1678	30058	1678	TIMM8A	translocase of inner mitochondrial membrane 8 homolog A (yeast)	metal ion binding	1
2040	13830	2040	STOM	stomatin	identical protein binding	1
2108	110842	2108	ETFA	electron-transfer-flavoprotein, alpha polypeptide	electron carrier activity | flavin adenine dinucleotide binding | oxidoreductase activity	1
2109	110826	2109	ETFB	electron-transfer-flavoprotein, beta polypeptide	electron carrier activity	1
2168	14080	2168	FABP1	fatty acid binding protein 1, liver	antioxidant activity | bile acid binding | chromatin binding | drug binding | fatty acid binding | long-chain fatty acid transporter activity | phospholipid binding	1
2230	14148	2230	FDX1	ferredoxin 1	2 iron, 2 sulfur cluster binding | electron carrier activity | iron ion binding	1
2542	14385	2542	SLC37A4	solute carrier family 37 (glucose-6-phosphate transporter), member 4	glucose-6-phosphate transmembrane transporter activity | transporter activity	1
2631	14467	2631	GBAS	glioblastoma amplified sequence	protein binding	1
2647	14533	2647	BLOC1S1	biogenesis of lysosomal organelles complex-1, subunit 1	protein binding	1
2653	68133	2653	GCSH	glycine cleavage system protein H (aminomethyl carrier)	aminomethyltransferase activity | enzyme binding	1
2787	14707	2787	GNG5	guanine nucleotide binding protein (G protein), gamma 5	GTPase activity | PDZ domain binding | signal transducer activity	1
2926	231413	2926	GRSF1	G-rich RNA sequence binding factor 1	RNA binding | mRNA binding | nucleotide binding	1
3313	15526	3313	HSPA9	heat shock 70kDa protein 9 (mortalin)	ATP binding | enzyme binding | protein binding | unfolded protein binding	1
3336	15528	3336	HSPE1	heat shock 10kDa protein 1	ATP binding | chaperone binding | protein binding | unfolded protein binding	1
3338	57431	3338	DNAJC4	DnaJ (Hsp40) homolog, subfamily C, member 4	unfolded protein binding	1
3429	52668	3429	IFI27	interferon, alpha-inducible protein 27	molecular_function	1
3852	110308	3852	KRT5	keratin 5	protein binding | scaffold protein binding | structural constituent of cytoskeleton	1
3915	226519	3915	LAMC1	laminin, gamma 1 (formerly LAMB2)	extracellular matrix structural constituent | glycosphingolipid binding	1
3954	56384	3954	LETM1	leucine zipper-EF-hand containing transmembrane protein 1	calcium ion binding | protein binding	1
4077	17966	4077	NBR1	neighbor of BRCA1 gene 1	mitogen-activated protein kinase binding | protein binding | ubiquitin binding | zinc ion binding	1
4292	17350	4292	MLH1	mutL homolog 1	ATP binding | ATPase activity | MutSalpha complex binding | guanine/thymine mispair binding | protein binding | single-stranded DNA binding	1
4358	17527	4358	MPV17	MpV17 mitochondrial inner membrane protein	molecular_function	1
4508	17705	4508	ATP6	ATP synthase F0 subunit 6	hydrogen ion transmembrane transporter activity | hydrolase activity	1
4509	17706	4509	ATP8	ATP synthase F0 subunit 8	hydrogen ion transmembrane transporter activity | hydrolase activity | oxidoreductase activity	1
4513	17709	4513	COX2	cytochrome c oxidase subunit II	copper ion binding | cytochrome-c oxidase activity | metal ion binding | oxidoreductase activity	1
4514	17710	4514	COX3	cytochrome c oxidase III	cytochrome-c oxidase activity | heme-copper terminal oxidase activity | oxidoreductase activity	1
4515	17763	4515	MTCP1	mature T-cell proliferation 1	0	1
4519	17711	4519	CYTB	cytochrome b	electron carrier activity | metal ion binding | oxidoreductase activity | protein complex binding	1
4528	76784	4528	MTIF2	mitochondrial translational initiation factor 2	GTP binding | GTPase activity | ribosomal small subunit binding | translation factor activity, nucleic acid binding | translation initiation factor activity	1
4580	17827	4580	MTX1	metaxin 1	0	1
4694	54405	4694	NDUFA1	NADH dehydrogenase (ubiquinone) 1 alpha subcomplex, 1, 7.5kDa	NADH dehydrogenase (ubiquinone) activity	1
4695	17991	4695	NDUFA2	NADH dehydrogenase (ubiquinone) 1 alpha subcomplex, 2, 8kDa	NADH dehydrogenase (ubiquinone) activity	1
4696	66091	4696	NDUFA3	NADH dehydrogenase (ubiquinone) 1 alpha subcomplex, 3, 9kDa	NADH dehydrogenase (ubiquinone) activity	1
4697	17992	4697	NDUFA4	NADH dehydrogenase (ubiquinone) 1 alpha subcomplex, 4, 9kDa	NADH dehydrogenase (ubiquinone) activity | cytochrome-c oxidase activity | protein complex binding	1
4698	68202	4698	NDUFA5	NADH dehydrogenase (ubiquinone) 1 alpha subcomplex, 5	NADH dehydrogenase (ubiquinone) activity	1
4700	67130	4700	NDUFA6	NADH dehydrogenase (ubiquinone) 1 alpha subcomplex, 6, 14kDa	NADH dehydrogenase (ubiquinone) activity	1
4701	66416	4701	NDUFA7	NADH dehydrogenase (ubiquinone) 1 alpha subcomplex, 7, 14.5kDa	NADH dehydrogenase (ubiquinone) activity	1
4702	68375	4702	NDUFA8	NADH dehydrogenase (ubiquinone) 1 alpha subcomplex, 8, 19kDa	NADH dehydrogenase (ubiquinone) activity | protein complex binding	1
4704	66108	4704	NDUFA9	NADH dehydrogenase (ubiquinone) 1 alpha subcomplex, 9, 39kDa	NADH dehydrogenase (ubiquinone) activity | NADH dehydrogenase activity | coenzyme binding | protein binding | protein complex binding	1
4705	67273	4705	NDUFA10	NADH dehydrogenase (ubiquinone) 1 alpha subcomplex, 10, 42kDa	ATP binding | NADH dehydrogenase (ubiquinone) activity | phosphotransferase activity, alcohol group as acceptor	1
4706	70316	4706	NDUFAB1	NADH dehydrogenase (ubiquinone) 1, alpha/beta subcomplex, 1, 8kDa	ACP phosphopantetheine attachment site binding involved in fatty acid biosynthetic process | NADH dehydrogenase (ubiquinone) activity | calcium ion binding | fatty acid binding	1
4707		4707	NDUFB1	NADH dehydrogenase (ubiquinone) 1 beta subcomplex, 1, 7kDa	NADH dehydrogenase (ubiquinone) activity	1
4708	68198	4708	NDUFB2	NADH dehydrogenase (ubiquinone) 1 beta subcomplex, 2, 8kDa	NADH dehydrogenase (ubiquinone) activity	1
4709	66495	4709	NDUFB3	NADH dehydrogenase (ubiquinone) 1 beta subcomplex, 3, 12kDa	NADH dehydrogenase (ubiquinone) activity	1
4710	68194	4710	NDUFB4	NADH dehydrogenase (ubiquinone) 1 beta subcomplex, 4, 15kDa	NADH dehydrogenase (ubiquinone) activity	1
4711	66046	4711	NDUFB5	NADH dehydrogenase (ubiquinone) 1 beta subcomplex, 5, 16kDa	NADH dehydrogenase (ubiquinone) activity	1
4712	230075	4712	NDUFB6	NADH dehydrogenase (ubiquinone) 1 beta subcomplex, 6, 17kDa	NADH dehydrogenase (ubiquinone) activity	1
4713	66916	4713	NDUFB7	NADH dehydrogenase (ubiquinone) 1 beta subcomplex, 7, 18kDa	NADH dehydrogenase (ubiquinone) activity	1
4714	67264	4714	NDUFB8	NADH dehydrogenase (ubiquinone) 1 beta subcomplex, 8, 19kDa	NADH dehydrogenase (ubiquinone) activity	1
4715	66218	4715	NDUFB9	NADH dehydrogenase (ubiquinone) 1 beta subcomplex, 9, 22kDa	NADH dehydrogenase (ubiquinone) activity	1
4716	68342	4716	NDUFB10	NADH dehydrogenase (ubiquinone) 1 beta subcomplex, 10, 22kDa	NADH dehydrogenase (ubiquinone) activity | protein binding	1
4717	66377	4717	NDUFC1	NADH dehydrogenase (ubiquinone) 1, subcomplex unknown, 1, 6kDa	NADH dehydrogenase (ubiquinone) activity	1
4718	68197	4718	NDUFC2	NADH dehydrogenase (ubiquinone) 1, subcomplex unknown, 2, 14.5kDa	NADH dehydrogenase (ubiquinone) activity	1
4724	17993	4724	NDUFS4	NADH dehydrogenase (ubiquinone) Fe-S protein 4, 18kDa (NADH-coenzyme Q reductase)	NADH dehydrogenase (ubiquinone) activity	1
4725	595136	4725	NDUFS5	NADH dehydrogenase (ubiquinone) Fe-S protein 5, 15kDa (NADH-coenzyme Q reductase)	NADH dehydrogenase (ubiquinone) activity	1
4726	407785	4726	NDUFS6	NADH dehydrogenase (ubiquinone) Fe-S protein 6, 13kDa (NADH-coenzyme Q reductase)	NADH dehydrogenase (ubiquinone) activity | electron carrier activity	1
4731	78330	4731	NDUFV3	NADH dehydrogenase (ubiquinone) flavoprotein 3, 10kDa	NADH dehydrogenase (ubiquinone) activity	1
4736	19896	4736	RPL10A	ribosomal protein L10a	RNA binding | structural constituent of ribosome	1
4925	53322	4925	NUCB2	nucleobindin 2	DNA binding | calcium ion binding | protein binding	1
5018	69089	5018	OXA1L	oxidase (cytochrome c) assembly 1-like	mitochondrial ribosome binding | protein binding | protein homodimerization activity	1
5245	18673	5245	PHB	prohibitin	histone deacetylase binding | protein binding | sequence-specific DNA binding RNA polymerase II transcription factor activity | transcription regulatory region DNA binding	1
5250	18674	5250	SLC25A3	solute carrier family 25 (mitochondrial carrier; phosphate carrier), member 3	phosphate ion carrier activity | protein complex binding | symporter activity	1
5366	58801	5366	PMAIP1	phorbol-12-myristate-13-acetate-induced protein 1	protein binding	1
5414	18952	5414	SEPT4	septin 4	GTP binding | GTPase activity | protein binding | structural molecule activity	1
5825	19299	5825	ABCD3	ATP-binding cassette, sub-family D (ALD), member 3	ATP binding | ATPase activity | ATPase activity, coupled to transmembrane movement of substances | protein binding | protein homodimerization activity	1
5827	19301	5827	PXMP2	peroxisomal membrane protein 2, 22kDa	protein binding	1
5955	26611	5955	RCN2	reticulocalbin 2, EF-hand calcium binding domain	calcium ion binding | protein binding	1
6150	19935	6150	MRPL23	mitochondrial ribosomal protein L23	RNA binding | nucleotide binding | structural constituent of ribosome	1
6164	68436	6164	RPL34	ribosomal protein L34	RNA binding | structural constituent of ribosome	1
6165	57808	6165	RPL35A	ribosomal protein L35a	structural constituent of ribosome | tRNA binding	1
6182	56282	6182	MRPL12	mitochondrial ribosomal protein L12	RNA binding | protein binding | structural constituent of ribosome	1
6183	24030	6183	MRPS12	mitochondrial ribosomal protein S12	protein binding | structural constituent of ribosome	1
6208	20044	6208	RPS14	ribosomal protein S14	RNA binding | mRNA 5'-UTR binding | structural constituent of ribosome | translation regulator activity	1
6210	267019	6210	RPS15A	ribosomal protein S15a	RNA binding | structural constituent of ribosome	1
6222	20084	6222	RPS18	ribosomal protein S18	molecular_function | rRNA binding | structural constituent of ribosome	1
6311	20239	6311	ATXN2	ataxin 2	RNA binding | epidermal growth factor receptor binding | protein C-terminus binding | protein binding	1
6341	52892	6341	SCO1	SCO1 cytochrome c oxidase assembly protein	copper ion binding	1
6391	66052	6391	SDHC	succinate dehydrogenase complex, subunit C, integral membrane protein, 15kDa	electron carrier activity | heme binding | metal ion binding | succinate dehydrogenase activity	1
6392	66925	6392	SDHD	succinate dehydrogenase complex, subunit D, integral membrane protein	electron carrier activity | heme binding | metal ion binding | succinate dehydrogenase activity | ubiquinone binding	1
6566	20501	6566	SLC16A1	solute carrier family 16 (monocarboxylate transporter), member 1	mevalonate transmembrane transporter activity | monocarboxylic acid transmembrane transporter activity | organic cyclic compound binding | protein homodimerization activity | secondary active monocarboxylate transmembrane transporter activity | symporter activity	1
6576	13358	6576	SLC25A1	solute carrier family 25 (mitochondrial carrier; citrate transporter), member 1	citrate transmembrane transporter activity	1
6583	30805	6583	SLC22A4	solute carrier family 22 (organic cation/zwitterion transporter), member 4	ATP binding | PDZ domain binding | carnitine transmembrane transporter activity | cation:cation antiporter activity | nucleotide binding | protein binding | quaternary ammonium group transmembrane transporter activity | secondary active organic cation transmembrane transporter activity | symporter activity	1
6742	381760	6742	SSBP1	single-stranded DNA binding protein 1, mitochondrial	chromatin binding | protein binding | single-stranded DNA binding	1
6770	20845	6770	STAR	steroidogenic acute regulatory protein	cholesterol binding | cholesterol transporter activity	1
6834	20930	6834	SURF1	surfeit 1	cytochrome-c oxidase activity | protein binding	1
7019	21780	7019	TFAM	transcription factor A, mitochondrial	DNA binding, bending | chromatin binding | heat shock protein binding | mitochondrial light strand promoter sense binding | protein binding | sequence-specific DNA binding transcription factor activity	1
7284	233870	7284	TUFM	Tu translation elongation factor, mitochondrial	GTP binding | GTPase activity | translation elongation factor activity	1
7350	22227	7350	UCP1	uncoupling protein 1 (mitochondrial, proton carrier)	oxidative phosphorylation uncoupler activity	1
7351	22228	7351	UCP2	uncoupling protein 2 (mitochondrial, proton carrier)	0	1
7352	22229	7352	UCP3	uncoupling protein 3 (mitochondrial, proton carrier)	oxidative phosphorylation uncoupler activity | transporter activity	1
7381	67530	7381	UQCRB	ubiquinol-cytochrome c reductase binding protein	0	1
7384	22273	7384	UQCRC1	ubiquinol-cytochrome c reductase core protein I	metal ion binding | protein complex binding | ubiquinol-cytochrome-c reductase activity	1
7385	67003	7385	UQCRC2	ubiquinol-cytochrome c reductase core protein II	metal ion binding | metalloendopeptidase activity | protein binding | protein complex binding	1
7388	66576	7388	UQCRH	ubiquinol-cytochrome c reductase hinge protein	protein complex binding | ubiquinol-cytochrome-c reductase activity	1
7416	22333	7416	VDAC1	voltage-dependent anion channel 1	porin activity | protein binding | voltage-gated anion channel activity	1
7417	22334	7417	VDAC2	voltage-dependent anion channel 2	nucleotide binding | porin activity | protein binding | voltage-gated anion channel activity	1
7419	22335	7419	VDAC3	voltage-dependent anion channel 3	nucleotide binding | porin activity | voltage-gated anion channel activity	1
7818	65111	7818	DAP3	death associated protein 3	protein binding	1
7978	208595	7978	MTERF	mitochondrial transcription termination factor	double-stranded DNA binding | protein binding	1
8031	27057	8031	NCOA4	nuclear receptor coactivator 4	androgen receptor binding | transcription coactivator activity	1
8034	73132	8034	SLC25A16	solute carrier family 25 (mitochondrial carrier; Graves disease autoantigen), member 16	antiporter activity	1
8050	27402	8050	PDHX	pyruvate dehydrogenase complex, component X	transferase activity, transferring acyl groups	1
8165	11640	8165	AKAP1	A kinase (PRKA) anchor protein 1	RNA binding | protein binding	1
8209	28295	8209	C21orf33	chromosome 21 open reading frame 33	0	1
8225	107999	8225	GTPBP6	GTP binding protein 6 (putative)	GTP binding	1
8402	67863	8402	SLC25A11	solute carrier family 25 (mitochondrial carrier; oxoglutarate carrier), member 11	oxoglutarate:malate antiporter activity	1
8508	18082	8508	NIPSNAP1	nipsnap homolog 1 (C. elegans)	neurotransmitter binding	1
8604	78830	8604	SLC25A12	solute carrier family 25 (aspartate/glutamate carrier), member 12	L-aspartate transmembrane transporter activity | L-glutamate transmembrane transporter activity | calcium ion binding	1
8799	18632	8799	PEX11B	peroxisomal biogenesis factor 11 beta	protein binding | protein homodimerization activity	1
8834	216821	8834	TMEM11	transmembrane protein 11	molecular_function | protein binding	1
9016	20523	9016	SLC25A14	solute carrier family 25 (mitochondrial carrier, brain), member 14	0	1
9093	83945	9093	DNAJA3	DnaJ (Hsp40) homolog, subfamily A, member 3	ATP binding | Hsp70 protein binding | NF-kappaB binding | interferon-gamma receptor binding | metal ion binding | protein binding | protein kinase binding | receptor tyrosine kinase binding | small GTPase regulator activity | transcription factor binding | unfolded protein binding	1
9167	20463	9167	COX7A2L	cytochrome c oxidase subunit VIIa polypeptide 2 like	cytochrome-c oxidase activity | electron carrier activity	1
9194	20503	9194	SLC16A7	solute carrier family 16 (monocarboxylate transporter), member 7	lactate transmembrane transporter activity | pyruvate secondary active transmembrane transporter activity | pyruvate transmembrane transporter activity | secondary active monocarboxylate transmembrane transporter activity | symporter activity	1
9238	21379	9238	TBRG4	transforming growth factor beta regulator 4	protein kinase activity	1
9342	67474	9342	SNAP29	synaptosomal-associated protein, 29kDa	SNAP receptor activity	1
9377	12858	9377	COX5A	cytochrome c oxidase subunit Va	cytochrome-c oxidase activity | electron carrier activity | metal ion binding	1
9399	69106	9399	STOML1	stomatin (EPB72)-like 1	molecular_function | protein binding | sterol binding	1
9463	18693	9463	PICK1	protein interacting with PRKCA 1	ATPase activity | Arp2/3 complex binding | actin filament binding | enzyme binding | metal ion binding | protein C-terminus binding | protein binding | protein domain specific binding | protein kinase C binding | receptor binding	1
9481	74011	9481	SLC25A27	solute carrier family 25, member 27	0	1
9551	57423	9551	ATP5J2	ATP synthase, H+ transporting, mitochondrial Fo complex, subunit F2	ATPase activity | transmembrane transporter activity	1
9553	66845	9553	MRPL33	mitochondrial ribosomal protein L33	structural constituent of ribosome	1
9556	70257	9556	C14orf2	chromosome 14 open reading frame 2	molecular_function	1
9617	211253	9617	MTRF1	mitochondrial translational release factor 1	translation release factor activity | translation release factor activity, codon specific	1
9650	67472	9650	MTFR1	mitochondrial fission regulator 1	0	1
9673	229517	9673	SLC25A44	solute carrier family 25, member 44	0	1
9692	66132	9692	KIAA0391	KIAA0391	0	1
9694	66736	9694	EMC2	ER membrane protein complex subunit 2	0	1
9703	72503	9703	KIAA0100	KIAA0100	0	1
9801	56284	9801	MRPL19	mitochondrial ribosomal protein L19	structural constituent of ribosome	1
9804	67952	9804	TOMM20	translocase of outer mitochondrial membrane 20 homolog (yeast)	P-P-bond-hydrolysis-driven protein transmembrane transporter activity | protein binding | unfolded protein binding	1
9812	66839	9812	KIAA0141	KIAA0141	protein binding	1
9868	28185	9868	TOMM70A	translocase of outer mitochondrial membrane 70 homolog A (S. cerevisiae)	protein binding | protein transmembrane transporter activity	1
9997	100126824	9997	SCO2	SCO2 cytochrome c oxidase assembly protein	copper ion binding	1
10058	74104	10058	ABCB6	ATP-binding cassette, sub-family B (MDR/TAP), member 6	ATP binding | efflux transmembrane transporter activity | heme binding | heme transporter activity | heme-transporting ATPase activity	1
10061	27407	10061	ABCF2	ATP-binding cassette, sub-family F (GCN20), member 2	ATP binding | ATPase activity | transporter activity	1
10063	12856	10063	COX17	COX17 cytochrome c oxidase copper chaperone	copper chaperone activity | copper ion binding	1
10102	66399	10102	TSFM	Ts translation elongation factor, mitochondrial	translation elongation factor activity	1
10128	72416	10128	LRPPRC	leucine-rich pentatricopeptide repeat containing	RNA binding | actin filament binding | beta-tubulin binding | microtubule binding | protein binding | single-stranded DNA binding	1
10131	68015	10131	TRAP1	TNF receptor-associated protein 1	ATP binding | protein binding | tumor necrosis factor receptor binding | unfolded protein binding	1
10165	50799	10165	SLC25A13	solute carrier family 25 (aspartate/glutamate carrier), member 13	L-aspartate transmembrane transporter activity | L-glutamate transmembrane transporter activity | calcium ion binding | transporter activity	1
10166	18408	10166	SLC25A15	solute carrier family 25 (mitochondrial carrier; ornithine transporter) member 15	L-ornithine transmembrane transporter activity	1
10240	57312	10240	MRPS31	mitochondrial ribosomal protein S31	protein binding | protein domain specific binding | structural constituent of ribosome	1
10245	21855	10245	TIMM17B	translocase of inner mitochondrial membrane 17 homolog B (yeast)	P-P-bond-hydrolysis-driven protein transmembrane transporter activity	1
10312	27060	10312	TCIRG1	T-cell, immune regulator 1, ATPase, H+ transporting, lysosomal V0 subunit A3	hydrogen ion transmembrane transporter activity | transporter activity	1
10350	217262	10350	ABCA9	ATP-binding cassette, sub-family A (ABC1), member 9	ATP binding | ATPase activity	1
10367	216001	10367	MICU1	mitochondrial calcium uptake 1	calcium ion binding | protein binding	1
10381	22152	10381	TUBB3	tubulin, beta 3 class III	GTP binding | GTPase activity | peptide binding | protein binding | structural constituent of cytoskeleton	1
10440	21854	10440	TIMM17A	translocase of inner mitochondrial membrane 17 homolog A (yeast)	P-P-bond-hydrolysis-driven protein transmembrane transporter activity	1
10452	53333	10452	TOMM40	translocase of outer mitochondrial membrane 40 homolog (yeast)	porin activity | protein transmembrane transporter activity	1
10463	109108	10463	SLC30A9	solute carrier family 30 (zinc transporter), member 9	cation transmembrane transporter activity | chromatin binding | ligand-dependent nuclear receptor binding | ligand-dependent nuclear receptor transcription coactivator activity | nucleotide binding | sequence-specific DNA binding transcription factor activity	1
10469	21856	10469	TIMM44	translocase of inner mitochondrial membrane 44 homolog (yeast)	ATP binding | P-P-bond-hydrolysis-driven protein transmembrane transporter activity | protein binding	1
10476	71679	10476	ATP5H	ATP synthase, H+ transporting, mitochondrial Fo complex, subunit d	ATPase activity | hydrogen ion transmembrane transporter activity | transmembrane transporter activity	1
10478	20524	10478	SLC25A17	solute carrier family 25 (mitochondrial carrier; peroxisomal membrane protein, 34kDa), member 17	ADP transmembrane transporter activity | AMP transmembrane transporter activity | ATP transmembrane transporter activity | FAD transmembrane transporter activity | FMN transmembrane transporter activity | NAD transporter activity | chaperone binding | coenzyme A transmembrane transporter activity | protein binding	1
10551	23795	10551	AGR2	anterior gradient 2	dystroglycan binding | protein binding	1
10573	68611	10573	MRPL28	mitochondrial ribosomal protein L28	protein binding | structural constituent of ribosome	1
10574	12468	10574	CCT7	chaperonin containing TCP1, subunit 7 (eta)	ATP binding | identical protein binding | unfolded protein binding	1
10632	27425	10632	ATP5L	ATP synthase, H+ transporting, mitochondrial Fo complex, subunit G	ATPase activity | hydrogen ion transmembrane transporter activity | transmembrane transporter activity	1
10650	225655	10650	SLMO1	slowmo homolog 1 (Drosophila)	0	1
10651	53375	10651	MTX2	metaxin 2	0	1
10845	270166	10845	CLPX	caseinolytic mitochondrial matrix peptidase chaperone subunit	ATP binding | ATP-dependent peptidase activity | ATPase activity | metal ion binding | peptidase activator activity | protein binding | unfolded protein binding	1
10884	59054	10884	MRPS30	mitochondrial ribosomal protein S30	structural constituent of ribosome	1
10953	67145	10953	TOMM34	translocase of outer mitochondrial membrane 34	heat shock protein binding	1
10975	66594	10975	UQCR11	ubiquinol-cytochrome c reductase, complex III subunit XI	electron carrier activity | ubiquinol-cytochrome-c reductase activity	1
10981	67844	10981	RAB32	RAB32, member RAS oncogene family	GTP binding	1
10989	76614	10989	IMMT	inner membrane protein, mitochondrial	protein binding	1
11021	77407	11021	RAB35	RAB35, member RAS oncogene family	GDP binding | GTP binding | GTPase activity | phosphatidylinositol-4,5-bisphosphate binding | protein binding	1
11022	72634	11022	TDRKH	tudor and KH domain containing	RNA binding	1
11067	213393	11067	C10orf10	chromosome 10 open reading frame 10	0	1
11194	74610	11194	ABCB8	ATP-binding cassette, sub-family B (MDR/TAP), member 8	ATP binding | ATPase activity, coupled to transmembrane movement of substances | transporter activity	1
11212	114863	11212	PROSC	proline synthetase co-transcribed homolog (bacterial)	pyridoxal phosphate binding	1
11216	56697	11216	AKAP10	A kinase (PRKA) anchor protein 10	0	1
11222	94062	11222	MRPL3	mitochondrial ribosomal protein L3	RNA binding | structural constituent of ribosome	1
11252	23970	11252	PACSIN2	protein kinase C and casein kinase substrate in neurons 2	cytoskeletal protein binding | identical protein binding | phosphatidic acid binding | protein binding | transporter activity	1
11264	59038	11264	PXMP4	peroxisomal membrane protein 4, 24kDa	protein binding	1
11331	12034	11331	PHB2	prohibitin 2	estrogen receptor binding | protein binding	1
22868	75619	22868	FASTKD2	FAST kinase domains 2	protein kinase activity	1
23078	219189	23078	VWA8	von Willebrand factor A domain containing 8	ATP binding | ATPase activity	1
23095	16561	23095	KIF1B	kinesin family member 1B	ATP binding | ATPase activity | kinesin binding | microtubule binding | microtubule motor activity | protein binding	1
23107	218506	23107	MRPS27	mitochondrial ribosomal protein S27	protein binding	1
23456	56199	23456	ABCB10	ATP-binding cassette, sub-family B (MDR/TAP), member 10	ATP binding | oligopeptide-transporting ATPase activity | protein homodimerization activity | transporter activity	1
23457	56325	23457	ABCB9	ATP-binding cassette, sub-family B (MDR/TAP), member 9	ATP binding | MHC class I protein binding | TAP1 binding | TAP2 binding | oligopeptide-transporting ATPase activity | peptide antigen binding | peptide-transporting ATPase activity | protein homodimerization activity | substrate-specific transmembrane transporter activity | tapasin binding	1
23479	66383	23479	ISCU	iron-sulfur cluster assembly enzyme	iron ion binding | iron-sulfur cluster binding | protein binding | protein complex scaffold	1
23786	94044	23786	BCL2L13	BCL2-like 13 (apoptosis facilitator)	cysteine-type endopeptidase activator activity involved in apoptotic process	1
23787	56462	23787	MTCH1	mitochondrial carrier 1	protein binding	1
23788	56428	23788	MTCH2	mitochondrial carrier 2	0	1
25813	68653	25813	SAMM50	SAMM50 sorting and assembly machinery component	protein binding	1
25821	68291	25821	MTO1	mitochondrial tRNA translation optimization 1	flavin adenine dinucleotide binding	1
25828	56551	25828	TXN2	thioredoxin 2	protein complex binding | protein disulfide oxidoreductase activity	1
25874	70456	25874	MPC2	mitochondrial pyruvate carrier 2	pyruvate transmembrane transporter activity	1
25875	68614	25875	LETMD1	LETM1 domain containing 1	protein binding	1
25880	66690	25880	TMEM186	transmembrane protein 186	0	1
25915	66706	25915	NDUFAF3	NADH dehydrogenase (ubiquinone) complex I, assembly factor 3	protein binding	1
25932	29876	25932	CLIC4	chloride intracellular channel 4	chloride channel activity | protein binding | voltage-gated chloride channel activity	1
25934	73398	25934	NIPSNAP3A	nipsnap homolog 3A (C. elegans)	protein binding	1
25994	56295	25994	HIGD1A	HIG1 hypoxia inducible domain family, member 1A	0	1
26024	71799	26024	PTCD1	pentatricopeptide repeat domain 1	tRNA binding	1
26056	52055	26056	RAB11FIP5	RAB11 family interacting protein 5 (class I)	gamma-tubulin binding | protein binding	1
26073	67811	26073	POLDIP2	polymerase (DNA-directed), delta interacting protein 2	DNA binding	1
26164	52856	26164	MTG2	mitochondrial ribosome-associated GTPase 2	GTP binding | GTPase activity | magnesium ion binding	1
26235	269514	26235	FBXL4	F-box and leucine-rich repeat protein 4	0	1
26284	57837	26284	ERAL1	Era-like 12S mitochondrial rRNA chaperone 1	GTP binding | rRNA binding | ribosomal small subunit binding	1
26355	70186	26355	FAM162A	family with sequence similarity 162, member A	protein binding	1
26515	14356	26515	TIMM10B	translocase of inner mitochondrial membrane 10 homolog B (yeast)	metal ion binding	1
26517	30055	26517	TIMM13	translocase of inner mitochondrial membrane 13 homolog (yeast)	zinc ion binding	1
26519	30059	26519	TIMM10	translocase of inner mitochondrial membrane 10 homolog (yeast)	chaperone binding | protein binding | protein homodimerization activity | transporter activity | zinc ion binding	1
26520	30056	26520	TIMM9	translocase of inner mitochondrial membrane 9 homolog (yeast)	chaperone binding | protein binding | protein homodimerization activity | transporter activity | zinc ion binding	1
26521	30057	26521	TIMM8B	translocase of inner mitochondrial membrane 8 homolog B (yeast)	zinc ion binding	1
26589	67308	26589	MRPL46	mitochondrial ribosomal protein L46	hydrolase activity | molecular_function	1
27044	56463	27044	SND1	staphylococcal nuclease and tudor domain containing 1	nuclease activity | nucleic acid binding | protein binding | transcription cofactor activity	1
27069	66092	27069	GHITM	growth hormone inducible transmembrane protein	molecular_function | protein binding	1
27089	22272	27089	UQCRQ	ubiquinol-cytochrome c reductase, complex III subunit VII, 9.5kDa	ubiquinol-cytochrome-c reductase activity	1
27109	68055	27109	ATP5S	ATP synthase, H+ transporting, mitochondrial Fo complex, subunit s (factor B)	hydrogen ion transmembrane transporter activity | metal ion binding	1
27129	29818	27129	HSPB7	heat shock 27kDa protein family, member 7 (cardiovascular)	filamin binding | protein C-terminus binding | protein binding	1
27166	66494	27166	PRELID1	PRELI domain containing 1	phosphatidic acid transporter activity | protein binding	1
27247	56748	27247	NFU1	NFU1 iron-sulfur cluster scaffold homolog (S. cerevisiae)	4 iron, 4 sulfur cluster binding | iron ion binding | protein binding	1
27249	109129	27249	MMADHC	methylmalonic aciduria (cobalamin deficiency) cblD type, with homocystinuria	0	1
27440	214932	27440	CECR5	cat eye syndrome chromosome region, candidate 5	0	1
28957	66230	28957	MRPS28	mitochondrial ribosomal protein S28	molecular_function	1
28958	52469	28958	COA3	cytochrome c oxidase assembly factor 3	protein binding	1
28973	66973	28973	MRPS18B	mitochondrial ribosomal protein S18B	structural constituent of ribosome	1
28977	67270	28977	MRPL42	mitochondrial ribosomal protein L42	structural constituent of ribosome	1
28998	68537	28998	MRPL13	mitochondrial ribosomal protein L13	protein binding | structural constituent of ribosome	1
29074	67681	29074	MRPL18	mitochondrial ribosomal protein L18	5S rRNA binding | structural constituent of ribosome	1
29078	68493	29078	NDUFAF4	NADH dehydrogenase (ubiquinone) complex I, assembly factor 4	calmodulin binding | protein binding	1
29088	27395	29088	MRPL15	mitochondrial ribosomal protein L15	structural constituent of ribosome	1
29090	67105	29090	TIMM21	translocase of inner mitochondrial membrane 21 homolog (yeast)	molecular_function | protein binding	1
29093	216767	29093	MRPL22	mitochondrial ribosomal protein L22	structural constituent of ribosome	1
29103	66148	29103	DNAJC15	DnaJ (Hsp40) homolog, subfamily C, member 15	0	1
29796	66152	29796	UQCR10	ubiquinol-cytochrome c reductase, complex III subunit X	ubiquinol-cytochrome-c reductase activity	1
29928	56322	29928	TIMM22	translocase of inner mitochondrial membrane 22 homolog (yeast)	protein channel activity	1
29957	229731	29957	SLC25A24	solute carrier family 25 (mitochondrial carrier; phosphate carrier), member 24	ATP transmembrane transporter activity | calcium ion binding	1
30968	66592	30968	STOML2	stomatin (EPB72)-like 2	cardiolipin binding | protein binding | receptor binding	1
50865	15199	50865	HEBP1	heme binding protein 1	heme binding	1
51001	66410	51001	MTERFD1	MTERF domain containing 1	transcription regulatory region DNA binding	1
51012	66390	51012	SLMO2	slowmo homolog 2 (Drosophila)	0	1
51021	66242	51021	MRPS16	mitochondrial ribosomal protein S16	protein binding | structural constituent of ribosome	1
51022	69367	51022	GLRX2	glutaredoxin 2	2 iron, 2 sulfur cluster binding | arsenate reductase (glutaredoxin) activity | electron carrier activity | glutathione disulfide oxidoreductase activity | metal ion binding | protein disulfide isomerase activity | protein disulfide oxidoreductase activity	1
51023	68735	51023	MRPS18C	mitochondrial ribosomal protein S18C	structural constituent of ribosome	1
51024	66437	51024	FIS1	fission 1 (mitochondrial outer membrane) homolog (S. cerevisiae)	protein binding | receptor binding	1
51025	66449	51025	PAM16	presequence translocase-associated motor 16 homolog (S. cerevisiae)	0	1
51027	69168	51027	BOLA1	bolA family member 1	0	1
51031	67201	51031	GLOD4	glyoxalase domain containing 4	0	1
51069	27398	51069	MRPL2	mitochondrial ribosomal protein L2	structural constituent of ribosome	1
51073	66163	51073	MRPL4	mitochondrial ribosomal protein L4	structural constituent of ribosome	1
51079	67184	51079	NDUFA13	NADH dehydrogenase (ubiquinone) 1 alpha subcomplex, 13	ATP binding | NADH dehydrogenase (ubiquinone) activity | NADH dehydrogenase activity | protein binding	1
51081	50529	51081	MRPS7	mitochondrial ribosomal protein S7	RNA binding | structural constituent of ribosome	1
51103	69702	51103	NDUFAF1	NADH dehydrogenase (ubiquinone) complex I, assembly factor 1	protein binding | unfolded protein binding	1
51115	66302	51115	RMDN1	regulator of microtubule dynamics 1	0	1
51116	118451	51116	MRPS2	mitochondrial ribosomal protein S2	structural constituent of ribosome	1
51117	227683	51117	COQ4	coenzyme Q4	0	1
51142	14004	51142	CHCHD2	coiled-coil-helix-coiled-coil-helix domain containing 2	0	1
51204	70207	51204	TACO1	translational activator of mitochondrially encoded cytochrome c oxidase I	0	1
51218	73046	51218	GLRX5	glutaredoxin 5	2 iron, 2 sulfur cluster binding | electron carrier activity | metal ion binding | protein disulfide oxidoreductase activity	1
51241	66272	51241	COX16	COX16 cytochrome c oxidase assembly homolog (S. cerevisiae)	molecular_function	1
51250	67851	51250	C6orf203	chromosome 6 open reading frame 203	0	1
51253	56280	51253	MRPL37	mitochondrial ribosomal protein L37	structural constituent of ribosome	1
51258	66493	51258	MRPL51	mitochondrial ribosomal protein L51	protein binding | structural constituent of ribosome	1
51263	107734	51263	MRPL30	mitochondrial ribosomal protein L30	0	1
51264	94064	51264	MRPL27	mitochondrial ribosomal protein L27	structural constituent of ribosome	1
51287	68185	51287	COA4	cytochrome c oxidase assembly factor 4 homolog (S. cerevisiae)	0	1
51295	26940	51295	ECSIT	ECSIT signalling integrator	oxidoreductase activity, acting on NAD(P)H | protein binding | sequence-specific DNA binding transcription factor activity | signal transducer activity	1
51300	76916	51300	TIMMDC1	translocase of inner mitochondrial membrane domain containing 1	0	1
51312	67712	51312	SLC25A37	solute carrier family 25 (mitochondrial iron transporter), member 37	iron ion transmembrane transporter activity	1
51318	66223	51318	MRPL35	mitochondrial ribosomal protein L35	structural constituent of ribosome	1
51335	83485	51335	NGRN	neugrin, neurite outgrowth associated	molecular_function	1
51373	66258	51373	MRPS17	mitochondrial ribosomal protein S17	rRNA binding | structural constituent of ribosome	1
51499	69076	51499	TRIAP1	TP53 regulated inhibitor of apoptosis 1	p53 binding | phosphatidic acid transporter activity | protein binding	1
51522	66154	51522	TMEM14C	transmembrane protein 14C	0	1
51537	67900	51537	MTFP1	mitochondrial fission process 1	0	1
51629	68066	51629	SLC25A39	solute carrier family 25, member 39	0	1
51642	52443	51642	MRPL48	mitochondrial ribosomal protein L48	protein binding	1
51643	68212	51643	TMBIM4	transmembrane BAX inhibitor motif containing 4	protein binding	1
51649	64656	51649	MRPS23	mitochondrial ribosomal protein S23	structural constituent of ribosome	1
51650	14548	51650	MRPS33	mitochondrial ribosomal protein S33	structural constituent of ribosome	1
51660	55951	51660	MPC1	mitochondrial pyruvate carrier 1	molecular_function | pyruvate transmembrane transporter activity	1
53917	19336	53917	RAB24	RAB24, member RAS oncogene family	GTP binding | protein binding	1
54059	216119	54059	YBEY	ybeY metallopeptidase (putative)	metal ion binding | metalloendopeptidase activity	1
54148	27393	54148	MRPL39	mitochondrial ribosomal protein L39	molecular_function | nucleotide binding	1
54205	13063	54205	CYCS	cytochrome c, somatic	electron transporter, transferring electrons from CoQH2-cytochrome c reductase complex and cytochrome c oxidase complex activity | heme binding | iron ion binding | protein binding | protein serine/threonine phosphatase activity	1
54332	14545	54332	GDAP1	ganglioside induced differentiation associated protein 1	0	1
54460	66292	54460	MRPS21	mitochondrial ribosomal protein S21	structural constituent of ribosome	1
54471	239555	54471	MIEF1	mitochondrial elongation factor 1	identical protein binding | protein binding	1
54516	108853	54516	MTRF1L	mitochondrial translational release factor 1-like	translation release factor activity, codon specific	1
54534	28028	54534	MRPL50	mitochondrial ribosomal protein L50	0	1
54539	104130	54539	NDUFB11	NADH dehydrogenase (ubiquinone) 1 beta subcomplex, 11, 17.3kDa	0	1
54543	66169	54543	TOMM7	translocase of outer mitochondrial membrane 7 homolog (yeast)	protein binding | protein transmembrane transporter activity	1
54902	72795	54902	TTC19	tetratricopeptide repeat domain 19	protein binding	1
54927	66075	54927	CHCHD3	coiled-coil-helix-coiled-coil-helix domain containing 3	RNA polymerase II transcription regulatory region sequence-specific DNA binding transcription factor activity involved in negative regulation of transcription | phosphatase binding | protein binding | protein complex scaffold	1
54940	68095	54940	OCIAD1	OCIA domain containing 1	protein binding	1
54943	246738	54943	DNAJC28	DnaJ (Hsp40) homolog, subfamily C, member 28	0	1
54948	94063	54948	MRPL16	mitochondrial ribosomal protein L16	rRNA binding | structural constituent of ribosome	1
54949	66072	54949	SDHAF2	succinate dehydrogenase complex assembly factor 2	protein binding	1
54968	70397	54968	TMEM70	transmembrane protein 70	molecular_function	1
54977	208638	54977	SLC25A38	solute carrier family 25, member 38	0	1
54998	66077	54998	AURKAIP1	aurora kinase A interacting protein 1	protein binding	1
55005	66084	55005	RMND1	required for meiotic nuclear division 1 homolog (S. cerevisiae)	0	1
55013	66815	55013	CCDC109B	coiled-coil domain containing 109B	calcium channel inhibitor activity | ion channel activity	1
55014	67727	55014	STX17	syntaxin 17	SNAP receptor activity | SNARE binding | protein kinase binding | protein phosphatase binding	1
55037	69956	55037	PTCD3	pentatricopeptide repeat domain 3	rRNA binding | ribosomal small subunit binding	1
55052	66448	55052	MRPL20	mitochondrial ribosomal protein L20	protein binding | rRNA binding | structural constituent of ribosome	1
55066	319518	55066	PDPR	pyruvate dehydrogenase phosphatase regulatory subunit	aminomethyltransferase activity | oxidoreductase activity	1
55074	170719	55074	OXR1	oxidation resistance 1	molecular_function | oxidoreductase activity	1
55101	66349	55101	ATP5SL	ATP5S-like	0	1
55168	68565	55168	MRPS18A	mitochondrial ribosomal protein S18A	structural constituent of ribosome	1
55173	64657	55173	MRPS10	mitochondrial ribosomal protein S10	molecular_function	1
55177	67809	55177	RMDN3	regulator of microtubule dynamics 3	protein binding	1
55186	192287	55186	SLC25A36	solute carrier family 25 (pyrimidine nucleotide carrier ), member 36	0	1
55210	108888	55210	ATAD3A	ATPase family, AAA domain containing 3A	ATP binding | nucleoside-triphosphatase activity	1
55245	56046	55245	UQCC1	ubiquinol-cytochrome c reductase complex assembly factor 1	0	1
55260	70209	55260	TMEM143	transmembrane protein 143	molecular_function	1
55268	52430	55268	ECHDC2	enoyl CoA hydratase domain containing 2	lyase activity	1
55333	24071	55333	SYNJ2BP	synaptojanin 2 binding protein	protein C-terminus binding	1
55335	66536	55335	NIPSNAP3B	nipsnap homolog 3B (C. elegans)	0	1
55676	210148	55676	SLC30A6	solute carrier family 30 (zinc transporter), member 6	zinc ion transmembrane transporter activity	1
55735	230935	55735	DNAJC11	DnaJ (Hsp40) homolog, subfamily C, member 11	0	1
55744		55744	COA1	cytochrome c oxidase assembly factor 1 homolog (S. cerevisiae)	0	1
55847	52637	55847	CISD1	CDGSH iron sulfur domain 1	2 iron, 2 sulfur cluster binding | metal ion binding	1
55848	67759	55848	PLGRKT	plasminogen receptor, C-terminal lysine transmembrane protein	0	1
55863	68472	55863	TMEM126B	transmembrane protein 126B	molecular_function	1
55967	66414	55967	NDUFA12	NADH dehydrogenase (ubiquinone) 1 alpha subcomplex, 12	NADH dehydrogenase (ubiquinone) activity | electron carrier activity	1
55969	67388	55969	C20orf24	chromosome 20 open reading frame 24	molecular_function	1
55972	319653	55972	SLC25A40	solute carrier family 25, member 40	0	1
56181	76824	56181	MTFR1L	mitochondrial fission regulator 1-like	0	1
56616	66593	56616	DIABLO	diablo, IAP-binding mitochondrial protein	protein binding	1
56910	99138	56910	STARD7	StAR-related lipid transfer (START) domain containing 7	lipid binding	1
56942	66531	56942	CMC2	C-x(9)-C motif containing 2	0	1
56945	64655	56945	MRPS22	mitochondrial ribosomal protein S22	structural constituent of ribosome	1
56947	75734	56947	MFF	mitochondrial fission factor	protein binding | protein homodimerization activity	1
56993	223696	56993	TOMM22	translocase of outer mitochondrial membrane 22 homolog (yeast)	protein binding | protein transmembrane transporter activity	1
57001	71238	57001	ACN9	ACN9 homolog (S. cerevisiae)	0	1
57017	67914	57017	COQ9	coenzyme Q9	0	1
57128	380840	57128	LYRM4	LYR motif containing 4	0	1
57129	74600	57129	MRPL47	mitochondrial ribosomal protein L47	molecular_function | structural constituent of ribosome	1
57149	73919	57149	LYRM1	LYR motif containing 1	0	1
57226	108755	57226	LYRM2	LYR motif containing 2	0	1
57380	380836	57380	MRS2	MRS2 magnesium transporter	magnesium ion transmembrane transporter activity	1
57506	228607	57506	MAVS	mitochondrial antiviral signaling protein	CARD domain binding | protein binding | protein kinase binding | signal transducer activity	1
60314	60315	60314	C12orf10	chromosome 12 open reading frame 10	molecular_function	1
60386	67283	60386	SLC25A19	solute carrier family 25 (mitochondrial thiamine pyrophosphate carrier), member 19	deoxynucleotide transmembrane transporter activity	1
60488	232536	60488	MRPS35	mitochondrial ribosomal protein S35	0	1
60491	65102	60491	NIF3L1	NIF3 NGG1 interacting factor 3-like 1 (S. cerevisiae)	GTP binding | GTP cyclohydrolase I activity | metal ion binding | protein binding | transcription factor binding	1
60492	66365	60492	CCDC90B	coiled-coil domain containing 90B	0	1
60493	380601	60493	FASTKD5	FAST kinase domains 5	protein kinase activity	1
60678	65967	60678	EEFSEC	eukaryotic elongation factor, selenocysteine-tRNA-specific	GTP binding | GTPase activity | ribonucleoprotein complex binding | selenocysteine insertion sequence binding | tRNA binding | translation elongation factor activity	1
63875	27397	63875	MRPL17	mitochondrial ribosomal protein L17	protein domain specific binding | structural constituent of ribosome	1
63931	64659	63931	MRPS14	mitochondrial ribosomal protein S14	structural constituent of ribosome	1
63933	76137	63933	MCUR1	mitochondrial calcium uniporter regulator 1	protein binding	1
64083	66629	64083	GOLPH3	golgi phosphoprotein 3 (coat-protein)	enzyme binding | phosphatidylinositol-4-phosphate binding | protein binding	1
64432	64658	64432	MRPS25	mitochondrial ribosomal protein S25	0	1
64756	230649	64756	ATPAF1	ATP synthase mitochondrial F1 complex assembly factor 1	protein binding	1
64847	217116	64847	SPATA20	spermatogenesis associated 20	catalytic activity	1
64928	68463	64928	MRPL14	mitochondrial ribosomal protein L14	structural constituent of ribosome	1
64949	99045	64949	MRPS26	mitochondrial ribosomal protein S26	0	1
64951	64660	64951	MRPS24	mitochondrial ribosomal protein S24	molecular_function | structural constituent of ribosome	1
64960	66407	64960	MRPS15	mitochondrial ribosomal protein S15	structural constituent of ribosome	1
64963	67994	64963	MRPS11	mitochondrial ribosomal protein S11	structural constituent of ribosome	1
64965	69527	64965	MRPS9	mitochondrial ribosomal protein S9	protein binding | structural constituent of ribosome	1
64968	121022	64968	MRPS6	mitochondrial ribosomal protein S6	rRNA binding | structural constituent of ribosome	1
64969	77721	64969	MRPS5	mitochondrial ribosomal protein S5	RNA binding | structural constituent of ribosome	1
64975	107733	64975	MRPL41	mitochondrial ribosomal protein L41	protein binding | structural constituent of ribosome	1
64976	18100	64976	MRPL40	mitochondrial ribosomal protein L40	molecular_function	1
64978	60441	64978	MRPL38	mitochondrial ribosomal protein L38	0	1
64979	94066	64979	MRPL36	mitochondrial ribosomal protein L36	structural constituent of ribosome	1
64981	94065	64981	MRPL34	mitochondrial ribosomal protein L34	structural constituent of ribosome	1
64983	75398	64983	MRPL32	mitochondrial ribosomal protein L32	structural constituent of ribosome	1
65003	66419	65003	MRPL11	mitochondrial ribosomal protein L11	protein binding | structural constituent of ribosome	1
65005	78523	65005	MRPL9	mitochondrial ribosomal protein L9	structural constituent of ribosome	1
65008	94061	65008	MRPL1	mitochondrial ribosomal protein L1	RNA binding | structural constituent of ribosome	1
65260	69893	65260	COA7	cytochrome c oxidase assembly factor 7 (putative)	0	1
65991	67391	65991	FUNDC2	FUN14 domain containing 2	0	1
65993	79044	65993	MRPS34	mitochondrial ribosomal protein S34	0	1
78988	67840	78988	MRPL57	mitochondrial ribosomal protein L57	structural constituent of ribosome	1
79048	75420	79048	SECISBP2	SECIS binding protein 2	mRNA 3'-UTR binding | ribonucleoprotein complex binding | selenocysteine insertion sequence binding	1
79072	69577	79072	FASTKD3	FAST kinase domains 3	protein kinase activity	1
79085	66972	79085	SLC25A23	solute carrier family 25 (mitochondrial carrier; phosphate carrier), member 23	calcium ion binding	1
79135	68316	79135	APOO	apolipoprotein O	0	1
79145	66433	79145	CHCHD7	coiled-coil-helix-coiled-coil-helix domain containing 7	0	1
79568	68115	79568	C2orf47	chromosome 2 open reading frame 47	0	1
79590	67707	79590	MRPL24	mitochondrial ribosomal protein L24	structural constituent of ribosome	1
79671	270151	79671	NLRX1	NLR family member X1	ATP binding | protein binding	1
79675	320720	79675	FASTKD1	FAST kinase domains 1	protein kinase activity	1
79714	66658	79714	CCDC51	coiled-coil domain containing 51	0	1
79736	68550	79736	TEFM	transcription elongation factor, mitochondrial	DNA polymerase processivity factor activity | crossover junction endodeoxyribonuclease activity | nucleic acid binding | protein binding	1
79746	67856	79746	ECHDC3	enoyl CoA hydratase domain containing 3	catalytic activity	1
79751	68267	79751	SLC25A22	solute carrier family 25 (mitochondrial carrier: glutamate), member 22	L-glutamate transmembrane transporter activity | symporter activity	1
79763	664994	79763	ISOC2	isochorismatase domain containing 2	catalytic activity | protein binding	1
79810	68927	79810	PTCD2	pentatricopeptide repeat domain 2	0	1
79863	68731	79863	RBFA	ribosome binding factor A (putative)	molecular_function	1
79877	68087	79877	DCAKD	dephospho-CoA kinase domain containing	ATP binding | dephospho-CoA kinase activity	1
79896	208967	79896	THNSL1	threonine synthase-like 1 (S. cerevisiae)	molecular_function	1
80017	217830	80017	C14orf159	chromosome 14 open reading frame 159	molecular_function	1
80207	403187	80207	OPA3	optic atrophy 3 (autosomal recessive, with chorea and spastic paraplegia)	0	1
80219	67876	80219	COQ10B	coenzyme Q10 homolog B (S. cerevisiae)	0	1
80224	76826	80224	NUBPL	nucleotide binding protein-like	4 iron, 4 sulfur cluster binding | ATP binding | metal ion binding	1
80273	17713	80273	GRPEL1	GrpE-like 1, mitochondrial (E. coli)	adenyl-nucleotide exchange factor activity | chaperone binding | protein homodimerization activity | unfolded protein binding	1
80298	74238	80298	MTERFD3	MTERF domain containing 3	protein homodimerization activity | transcription regulatory region DNA binding	1
80303	98363	80303	EFHD1	EF-hand domain family, member D1	calcium ion binding	1
80775	66343	80775	TMEM177	transmembrane protein 177	0	1
80777	66427	80777	CYB5B	cytochrome b5 type B (outer mitochondrial membrane)	heme binding | metal ion binding	1
81034	69906	81034	SLC25A32	solute carrier family 25 (mitochondrial folate carrier), member 32	folic acid transporter activity	1
81554	94254	81554	WBSCR16	Williams-Beuren syndrome chromosome region 16	0	1
81689	69046	81689	ISCA1	iron-sulfur cluster assembly 1	iron-sulfur cluster binding | metal ion binding | structural molecule activity	1
81855	94280	81855	SFXN3	sideroflexin 3	cation transmembrane transporter activity	1
81892	380773	81892	SLIRP	SRA stem-loop interacting RNA binding protein	RNA binding | nucleotide binding	1
81894	246696	81894	SLC25A28	solute carrier family 25 (mitochondrial iron transporter), member 28	0	1
81932	72748	81932	HDHD3	haloacid dehalogenase-like hydrolase domain containing 3	hydrolase activity | protein binding	1
83447	73333	83447	SLC25A31	solute carrier family 25 (mitochondrial carrier; adenine nucleotide translocator), member 31	transporter activity	1
83642	223776	83642	SELO	selenoprotein O	0	1
83693	72552	83693	HSDL1	hydroxysteroid dehydrogenase like 1	oxidoreductase activity	1
83733	71803	83733	SLC25A18	solute carrier family 25 (glutamate carrier), member 18	symporter activity	1
83787	67211	83787	ARMC10	armadillo repeat containing 10	0	1
83858		83858	ATAD3B	ATPase family, AAA domain containing 3B	ATP binding | nucleoside-triphosphatase activity	1
84134	641376	84134	TOMM40L	translocase of outer mitochondrial membrane 40 homolog (yeast)-like	molecular_function | porin activity	1
84233	66271	84233	TMEM126A	transmembrane protein 126A	molecular_function	1
84260	77832	84260	TCHP	trichoplein, keratin filament binding	protein binding	1
84269	66170	84269	CHCHD5	coiled-coil-helix-coiled-coil-helix domain containing 5	0	1
84273	56412	84273	NOA1	nitric oxide associated 1	GTP binding | GTPase activity | protein binding	1
84275	70556	84275	SLC25A33	solute carrier family 25 (pyrimidine nucleotide carrier), member 33	0	1
84277	66114	84277	DNAJC30	DnaJ (Hsp40) homolog, subfamily C, member 30	0	1
84293	70564	84293	FAM213A	family with sequence similarity 213, member A	antioxidant activity	1
84300	67267	84300	UQCC2	ubiquinol-cytochrome c reductase complex assembly factor 2	0	1
84303	66098	84303	CHCHD6	coiled-coil-helix-coiled-coil-helix domain containing 6	protein binding	1
84311	67036	84311	MRPL45	mitochondrial ribosomal protein L45	0	1
84331	68241	84331	FAM195A	family with sequence similarity 195, member A	0	1
84334	68020	84334	APOPT1	apoptogenic 1, mitochondrial	0	1
84340	320806	84340	GFM2	G elongation factor, mitochondrial 2	GTP binding | GTPase activity | translation elongation factor activity	1
84419	433470	84419	C15orf48	chromosome 15 open reading frame 48	0	1
84545	94067	84545	MRPL43	mitochondrial ribosomal protein L43	structural constituent of ribosome	1
84680	329470	84680	ACCS	1-aminocyclopropane-1-carboxylate synthase homolog (Arabidopsis)(non-functional)	1-aminocyclopropane-1-carboxylate synthase activity | protein homodimerization activity | pyridoxal phosphate binding	1
84701	84682	84701	COX4I2	cytochrome c oxidase subunit IV isoform 2 (lung)	cytochrome-c oxidase activity	1
84705	70359	84705	GTPBP3	GTP binding protein 3 (mitochondrial)	GTP binding | GTPase activity	1
84709	67749	84709	MGARP	mitochondria-localized glutamic acid-rich protein	protein binding	1
84769	234384	84769	MPV17L2	MPV17 mitochondrial membrane protein-like 2	0	1
84816	170728	84816	RTN4IP1	reticulon 4 interacting protein 1	oxidoreductase activity | zinc ion binding	1
84833	66477	84833	USMG5	up-regulated during skeletal muscle growth 5 homolog (mouse)	0	1
84881	71989	84881	RPUSD4	RNA pseudouridylate synthase domain containing 4	RNA binding | protein binding | pseudouridine synthase activity	1
84902	72140	84902	CEP89	centrosomal protein 89kDa	0	1
84908	66488	84908	FAM136A	family with sequence similarity 136, member A	0	1
84947	321007	84947	SERAC1	serine active site containing 1	hydrolase activity, acting on ester bonds	1
84987	66379	84987	COX14	cytochrome c oxidase assembly homolog 14 (S. cerevisiae)	0	1
85476	28030	85476	GFM1	G elongation factor, mitochondrial 1	GTP binding | GTPase activity | protein binding | translation elongation factor activity	1
85865	207704	85865	GTPBP10	GTP-binding protein 10 (putative)	GTP binding | GTPase activity | magnesium ion binding	1
89874	217593	89874	SLC25A21	solute carrier family 25 (mitochondrial oxoadipate carrier), member 21	0	1
90480	102060	90480	GADD45GIP1	growth arrest and DNA-damage-inducible, gamma interacting protein 1	protein binding	1
90550	215999	90550	MCU	mitochondrial calcium uniporter	calcium channel activity | protein binding | uniporter activity	1
90580	69773	90580	C19orf52	chromosome 19 open reading frame 52	0	1
90624	75530	90624	LYRM7	LYR motif containing 7	0	1
90639	68033	90639	COX19	cytochrome c oxidase assembly homolog 19 (S. cerevisiae)	0	1
90806	52477	90806	ANGEL2	angel homolog 2 (Drosophila)	0	1
91137	67453	91137	SLC25A46	solute carrier family 25, member 46	molecular_function	1
91574	72650	91574	C12orf65	chromosome 12 open reading frame 65	translation release factor activity	1
91647	246782	91647	ATPAF2	ATP synthase mitochondrial F1 complex assembly factor 2	protein binding	1
91689	69029	91689	SMDT1	single-pass membrane protein with aspartate-rich tail 1	0	1
91942	75597	91942	NDUFAF2	NADH dehydrogenase (ubiquinone) complex I, assembly factor 2	0	1
92014	230125	92014	SLC25A51	solute carrier family 25, member 51	0	1
92170	212508	92170	MTG1	mitochondrial ribosome-associated GTPase 1	GTP binding | GTPase activity	1
92259	66128	92259	MRPS36	mitochondrial ribosomal protein S36	structural constituent of ribosome	1
92399	67871	92399	MRRF	mitochondrial ribosome recycling factor	0	1
92609	66525	92609	TIMM50	translocase of inner mitochondrial membrane 50 homolog (S. cerevisiae)	RNA binding | interleukin-2 receptor binding | phosphoprotein phosphatase activity | protein binding | protein serine/threonine phosphatase activity | protein tyrosine phosphatase activity | ribonucleoprotein complex binding	1
93058	210582	93058	COQ10A	coenzyme Q10 homolog A (S. cerevisiae)	0	1
93974	11983	93974	ATPIF1	ATPase inhibitory factor 1	ATPase binding | ATPase inhibitor activity | angiostatin binding | calmodulin binding | enzyme inhibitor activity | protein homodimerization activity	1
94081	14057	94081	SFXN1	sideroflexin 1	cation transmembrane transporter activity	1
94097	94282	94097	SFXN5	sideroflexin 5	cation transmembrane transporter activity | citrate transmembrane transporter activity	1
112812	68165	112812	FDX1L	ferredoxin 1-like	2 iron, 2 sulfur cluster binding | electron carrier activity | metal ion binding	1
114789	227731	114789	SLC25A25	solute carrier family 25 (mitochondrial carrier; phosphate carrier), member 25	calcium ion binding	1
114876	64291	114876	OSBPL1A	oxysterol binding protein-like 1A	cholesterol binding | phospholipid binding | protein binding	1
115286	67582	115286	SLC25A26	solute carrier family 25 (S-adenosylmethionine carrier), member 26	S-adenosyl-L-methionine transmembrane transporter activity	1
115416	75593	115416	MALSU1	mitochondrial assembly of ribosomal large subunit 1	0	1
116151	67017	116151	FAM210B	family with sequence similarity 210, member B	0	1
116228	66359	116228	COX20	COX20 cytochrome C oxidase assembly factor	0	1
116540	68499	116540	MRPL53	mitochondrial ribosomal protein L53	0	1
116541	66047	116541	MRPL54	mitochondrial ribosomal protein L54	0	1
118487	66121	118487	CHCHD1	coiled-coil-helix-coiled-coil-helix domain containing 1	protein binding	1
118980	94279	118980	SFXN2	sideroflexin 2	cation transmembrane transporter activity	1
119559	94281	119559	SFXN4	sideroflexin 4	cation transmembrane transporter activity	1
122704	68836	122704	MRPL52	mitochondrial ribosomal protein L52	structural constituent of ribosome	1
122961	74316	122961	ISCA2	iron-sulfur cluster assembly 2	iron-sulfur cluster binding | metal ion binding | structural molecule activity	1
123096	214663	123096	SLC25A29	solute carrier family 25 (mitochondrial carnitine/acylcarnitine carrier), member 29	acyl carnitine transmembrane transporter activity	1
123207	67290	123207	C15orf40	chromosome 15 open reading frame 40	0	1
124995	107732	124995	MRPL10	mitochondrial ribosomal protein L10	structural constituent of ribosome	1
124997	192652	124997	WDR81	WD repeat domain 81	transferase activity, transferring phosphorus-containing groups	1
125228	108654	125228	FAM210A	family with sequence similarity 210, member A	0	1
125965	333182	125965	COX6B2	cytochrome c oxidase subunit VIb polypeptide 2 (testis)	cytochrome-c oxidase activity	1
125988	224904	125988	C19orf70	chromosome 19 open reading frame 70	0	1
126328	69875	126328	NDUFA11	NADH dehydrogenase (ubiquinone) 1 alpha subcomplex, 11, 14.7kDa	0	1
128308	67212	128308	MRPL55	mitochondrial ribosomal protein L55	structural constituent of ribosome	1
130916	69821	130916	MTERFD2	MTERF domain containing 2	protein binding | rRNA binding	1
131076	381045	131076	CCDC58	coiled-coil domain containing 58	0	1
131118	67713	131118	DNAJC19	DnaJ (Hsp40) homolog, subfamily C, member 19	0	1
131474	72170	131474	CHCHD4	coiled-coil-helix-coiled-coil-helix domain containing 4	protein disulfide oxidoreductase activity	1
132299	433904	132299	OCIAD2	OCIA domain containing 2	0	1
133957	67433	133957	CCDC127	coiled-coil domain containing 127	0	1
134266	17714	134266	GRPEL2	GrpE-like 2, mitochondrial (E. coli)	adenyl-nucleotide exchange factor activity | chaperone binding | protein homodimerization activity | unfolded protein binding	1
135154	68002	135154	C6orf57	chromosome 6 open reading frame 57	0	1
137682	76947	137682	NDUFAF6	NADH dehydrogenase (ubiquinone) complex I, assembly factor 6	transferase activity	1
137994	270035	137994	LETM2	leucine zipper-EF-hand containing transmembrane protein 2	0	1
139322	68117	139322	APOOL	apolipoprotein O-like	0	1
139341	72018	139341	FUNDC1	FUN14 domain containing 1	protein binding	1
140823	67067	140823	ROMO1	reactive oxygen species modulator 1	molecular_function	1
140886	93728	140886	PABPC5	poly(A) binding protein, cytoplasmic 5	RNA binding | nucleotide binding	1
144363	67636	144363	LYRM5	LYR motif containing 5	0	1
145853	69478	145853	C15orf61	chromosome 15 open reading frame 61	0	1
150274	100900	150274	HSCB	HscB mitochondrial iron-sulfur cluster co-chaperone	chaperone binding | metal ion binding | molecular_function | protein binding	1
152100	67899	152100	CMC1	C-x(9)-C motif containing 1	metal ion binding	1
153328	328258	153328	SLC25A48	solute carrier family 25, member 48	0	1
153768	77619	153768	PRELID2	PRELI domain containing 2	0	1
154664	268379	154664	ABCA13	ATP-binding cassette, sub-family A (ABC1), member 13	ATP binding | ATPase activity	1
154791	66117	154791	C7orf55	chromosome 7 open reading frame 55	0	1
157378	74868	157378	TMEM65	transmembrane protein 65	0	1
162515	216867	162515	SLC16A11	solute carrier family 16, member 11	symporter activity	1
167681	244954	167681	PRSS35	protease, serine, 35	catalytic activity	1
192286	67044	192286	HIGD2A	HIG1 hypoxia inducible domain family, member 2A	0	1
201229	66274	201229	LYRM9	LYR motif containing 9	0	1
203427	194744	203427	SLC25A43	solute carrier family 25, member 43	0	1
205327	73467	205327	C2orf69	chromosome 2 open reading frame 69	0	1
219402	76366	219402	MTIF3	mitochondrial translational initiation factor 3	ribosomal small subunit binding | translation factor activity, nucleic acid binding | translation initiation factor activity	1
219927	353242	219927	MRPL21	mitochondrial ribosomal protein L21	RNA binding | structural constituent of ribosome	1
219938	75469	219938	SPATA19	spermatogenesis associated 19	0	1
221154	68514	221154	MICU2	mitochondrial calcium uptake 2	calcium ion binding	1
221545	69662	221545	C6orf136	chromosome 6 open reading frame 136	0	1
222234	330050	222234	FAM185A	family with sequence similarity 185, member A	0	1
246269	215951	246269	LACE1	lactation elevated 1	ATP binding	1
253512	67554	253512	SLC25A30	solute carrier family 25, member 30	molecular_function	1
255027	93734	255027	MPV17L	MPV17 mitochondrial membrane protein-like	molecular_function | receptor binding	1
283130	107375	283130	SLC25A45	solute carrier family 25, member 45	0	1
283377	66701	283377	SPRYD4	SPRY domain containing 4	molecular_function	1
283600	104910	283600	SLC25A47	solute carrier family 25, member 47	0	1
283951	214489	283951	C16orf91	chromosome 16 open reading frame 91	0	1
284106	217149	284106	CISD3	CDGSH iron sulfur domain 3	2 iron, 2 sulfur cluster binding | metal ion binding	1
284184	208501	284184	C17orf89	chromosome 17 open reading frame 89	0	1
284427	103775	284427	SLC25A41	solute carrier family 25, member 41	0	1
284439	73095	284439	SLC25A42	solute carrier family 25, member 42	ADP transmembrane transporter activity | AMP transmembrane transporter activity | ATP transmembrane transporter activity | adenosine-diphosphatase activity | coenzyme A transmembrane transporter activity	1
284723	384071	284723	SLC25A34	solute carrier family 25, member 34	0	1
285315	329659	285315	C3orf33	chromosome 3 open reading frame 33	hydrolase activity, acting on ester bonds | nucleic acid binding	1
285343	382117	285343	TCAIM	T cell activation inhibitor, mitochondrial	0	1
285367	101122	285367	RPUSD3	RNA pseudouridylate synthase domain containing 3	RNA binding | pseudouridine synthase activity	1
285521	231430	285521	COX18	COX18 cytochrome C oxidase assembly factor	protein transporter activity	1
339229	66431	339229	OXLD1	oxidoreductase-like domain containing 1	0	1
341947	75483	341947	COX8C	cytochrome c oxidase subunit VIIIC	cytochrome-c oxidase activity	1
347411	245347	347411	MPC1L	mitochondrial pyruvate carrier 1-like	0	1
374882	235043	374882	TMEM205	transmembrane protein 205	0	1
387715		387715	ARMS2	age-related maculopathy susceptibility 2	0	1
388753	67892	388753	COA6	cytochrome c oxidase assembly factor 6 homolog (S. cerevisiae)	cytochrome-c oxidase activity | molecular_function	1
388962	78653	388962	BOLA3	bolA family member 3	molecular_function	1
399512	71998	399512	SLC25A35	solute carrier family 25, member 35	0	1
400916	103172	400916	CHCHD10	coiled-coil-helix-coiled-coil-helix domain containing 10	molecular_function	1
401207	77422	401207	C5orf63	chromosome 5 open reading frame 63	0	1
401505	68512	401505	TOMM5	translocase of outer mitochondrial membrane 5 homolog (yeast)	protein transporter activity	1
401612	67062	401612	SLC25A53	solute carrier family 25, member 53	0	1
414919	223665	414919	C8orf82	chromosome 8 open reading frame 82	0	1
440574	433771	440574	MINOS1	mitochondrial inner membrane organizing system 1	molecular_function	1
493753	76178	493753	COA5	cytochrome c oxidase assembly factor 5	0	1
493856	67006	493856	CISD2	CDGSH iron sulfur domain 2	2 iron, 2 sulfur cluster binding | metal ion binding | protein binding | protein homodimerization activity	1
644096	68332	644096	SDHAF1	succinate dehydrogenase complex assembly factor 1	0	1
728489	52838	728489	DNLZ	DNL-type zinc finger	zinc ion binding	1
100130890	77032	100130890	TSTD3	thiosulfate sulfurtransferase (rhodanese)-like domain containing 3	0	1
100131187	226654	100131187	TSTD1	thiosulfate sulfurtransferase (rhodanese)-like domain containing 1	0	1
100131801	100503890	100131801	PET100	PET100 homolog (S. cerevisiae)	0	1
100188893	66119	100188893	TOMM6	translocase of outer mitochondrial membrane 6 homolog (yeast)	0	1
100272147		100272147	CMC4	C-x(9)-C motif containing 4	0	1
100287932	53600	100287932	TIMM23	translocase of inner mitochondrial membrane 23 homolog (yeast)	P-P-bond-hydrolysis-driven protein transmembrane transporter activity | protein binding	1
100303755	100048644	100303755	PET117	PET117 homolog (S. cerevisiae)	0	1
100526740		100526740	ATP5J2-PTCD1	ATP5J2-PTCD1 readthrough	0	1
100996939	66459	100996939	PYURF	PIGY upstream reading frame	protein binding	1

## Sheet: Enzymes & Subunits
HumanGeneID	MouseGeneID	GeneID	Symbol	description	GO molfunc	MCARTA2_LIST	KeggECs	UniProtEC_list
56922	72039	56922	MCCC1	methylcrotonoyl-CoA carboxylase 1 (alpha)	ATP binding | biotin binding | biotin carboxylase activity | metal ion binding | methylcrotonoyl-CoA carboxylase activity | protein binding	1	6.4.1.4	6.4.1.4
64087	78038	64087	MCCC2	methylcrotonoyl-CoA carboxylase 2 (beta)	ATP binding | methylcrotonoyl-CoA carboxylase activity | protein binding	1	6.4.1.4	6.4.1.4
5095	110821	5095	PCCA	propionyl CoA carboxylase, alpha polypeptide	ATP binding | biotin binding | biotin carboxylase activity | enzyme binding | metal ion binding | propionyl-CoA carboxylase activity	1	6.4.1.3	6.4.1.3
5096	66904	5096	PCCB	propionyl CoA carboxylase, beta polypeptide	ATP binding | propionyl-CoA carboxylase activity	1	6.4.1.3	6.4.1.3
5091	18563	5091	PC	pyruvate carboxylase	ATP binding | DNA binding | biotin binding | biotin carboxylase activity | metal ion binding | pyruvate carboxylase activity	1	6.4.1.1	6.4.1.1
55278	76563	55278	QRSL1	glutaminyl-tRNA synthase (glutamine-hydrolyzing)-like 1	ATP binding | glutaminyl-tRNA synthase (glutamine-hydrolyzing) activity	1	6.3.5.6|6.3.5.7	6.3.5.7
5188	229487	5188	PET112	PET112 homolog (yeast)	ATP binding | glutaminyl-tRNA synthase (glutamine-hydrolyzing) activity | translation factor activity, nucleic acid binding	1	6.3.5.6|6.3.5.7	6.3.5.-
283459	384281	283459	GATC	glutamyl-tRNA(Gln) amidotransferase, subunit C	ATP binding | glutaminyl-tRNA synthase (glutamine-hydrolyzing) activity	1	6.3.5.6|6.3.5.7	6.3.5.-
25902	270685	25902	MTHFD1L	methylenetetrahydrofolate dehydrogenase (NADP+ dependent) 1-like	ATP binding | formate-tetrahydrofolate ligase activity | methenyltetrahydrofolate cyclohydrolase activity | methylenetetrahydrofolate dehydrogenase (NADP+) activity | protein homodimerization activity	1	6.3.4.3	6.3.4.3
1373	227231	1373	CPS1	carbamoyl-phosphate synthase 1, mitochondrial	ATP binding | calcium ion binding | carbamoyl-phosphate synthase (ammonia) activity | endopeptidase activity | glutamate binding | modified amino acid binding | phospholipid binding | protein binding | protein complex binding	1	6.3.4.16	6.3.4.16
31	107476	31	ACACA	acetyl-CoA carboxylase alpha	ATP binding | acetyl-CoA carboxylase activity | biotin carboxylase activity | metal ion binding | protein binding	1	6.3.4.14|6.4.1.2	6.4.1.2|6.3.4.14
32	100705	32	ACACB	acetyl-CoA carboxylase beta	ATP binding | acetyl-CoA carboxylase activity | biotin binding | biotin carboxylase activity | metal ion binding | protein binding	1	6.3.4.14|6.4.1.2	6.4.1.2|6.3.4.14
10588	100039707	10588	MTHFS	5,10-methenyltetrahydrofolate synthetase (5-formyltetrahydrofolate cyclo-ligase)	5-formyltetrahydrofolate cyclo-ligase activity | ATP binding | folic acid binding	1	6.3.3.2	6.3.3.2
54708	69104	54708	MARCH5	membrane-associated ring finger (C3HC4) 5	GTPase binding | protein binding | ubiquitin-protein ligase activity | zinc ion binding	1	6.3.2.19	2.3.2.27
79594	68350	79594	MUL1	mitochondrial E3 ubiquitin protein ligase 1	SUMO ligase activity | identical protein binding | protein binding | signal transducer activity | ubiquitin protein ligase binding | ubiquitin-protein ligase activity | zinc ion binding	1	6.3.2.19	2.3.2.27
2356	14287	2356	FPGS	folylpolyglutamate synthase	ATP binding | tetrahydrofolylpolyglutamate synthase activity	1	6.3.2.17	6.3.2.17
8803	20916	8803	SUCLA2	succinate-CoA ligase, ADP-forming, beta subunit	ATP binding | metal ion binding | protein binding | succinate-CoA ligase (ADP-forming) activity	1	6.2.1.4|6.2.1.5	6.2.1.5
8802	56451	8802	SUCLG1	succinate-CoA ligase, alpha subunit	ATP citrate synthase activity | GDP binding | GTP binding | cofactor binding | protein heterodimerization activity | succinate-CoA ligase (ADP-forming) activity | succinate-CoA ligase (GDP-forming) activity	1	6.2.1.4|6.2.1.5	6.2.1.4|6.2.1.5
8801	20917	8801	SUCLG2	succinate-CoA ligase, GDP-forming, beta subunit	ATP binding | GDP binding | GTP binding | protein heterodimerization activity | succinate-CoA ligase (GDP-forming) activity	1	6.2.1.4|6.2.1.5	6.2.1.4
2180	14081	2180	ACSL1	acyl-CoA synthetase long-chain family member 1	ATP binding | long-chain fatty acid-CoA ligase activity	1	6.2.1.3	6.2.1.3
2182	50790	2182	ACSL4	acyl-CoA synthetase long-chain family member 4	ATP binding | arachidonate-CoA ligase activity | long-chain fatty acid-CoA ligase activity | very long-chain fatty acid-CoA ligase activity	1	6.2.1.3	6.2.1.3
23305	216739	23305	ACSL6	acyl-CoA synthetase long-chain family member 6	ATP binding | enzyme binding | long-chain fatty acid-CoA ligase activity | protein homodimerization activity	1	6.2.1.3	6.2.1.3
6296	20216	6296	ACSM3	acyl-CoA synthetase medium-chain family member 3	ATP binding | butyrate-CoA ligase activity | fatty acid ligase activity | metal ion binding | molecular_function	1	6.2.1.2	6.2.1.2
54988	272428	54988	ACSM5	acyl-CoA synthetase medium-chain family member 5	ATP binding | GTP binding | butyrate-CoA ligase activity | metal ion binding	1	6.2.1.2	6.2.1.2
116285	117147	116285	ACSM1	acyl-CoA synthetase medium-chain family member 1	ATP binding | GTP binding | acyl-CoA ligase activity | butyrate-CoA ligase activity | fatty acid ligase activity | metal ion binding	1	6.2.1.2	6.2.1.2
123876	233799	123876	ACSM2A	acyl-CoA synthetase medium-chain family member 2A	ATP binding | butyrate-CoA ligase activity | metal ion binding	1	6.2.1.2	6.2.1.2
79611	380660	79611	ACSS3	acyl-CoA synthetase short-chain family member 3	ATP binding | acetate-CoA ligase activity	1	6.2.1.17	6.2.1.1
84532	68738	84532	ACSS1	acyl-CoA synthetase short-chain family member 1	AMP binding | ATP binding | acetate-CoA ligase activity | protein binding	1	6.2.1.1	6.2.1.1
57176	68915	57176	VARS2	valyl-tRNA synthetase 2, mitochondrial	ATP binding | aminoacyl-tRNA editing activity | valine-tRNA ligase activity	1	6.1.1.9	6.1.1.9
57505	224805	57505	AARS2	alanyl-tRNA synthetase 2, mitochondrial	ATP binding | alanine-tRNA ligase activity | metal ion binding | tRNA binding	1	6.1.1.7	6.1.1.7
3735	85305	3735	KARS	lysyl-tRNA synthetase	ATP binding | amino acid binding | lysine-tRNA ligase activity | metal ion binding | protein binding | tRNA binding	1	6.1.1.6	6.1.1.6
55699	381314	55699	IARS2	isoleucyl-tRNA synthetase 2, mitochondrial	ATP binding | aminoacyl-tRNA editing activity | isoleucine-tRNA ligase activity	1	6.1.1.5	6.1.1.5
23395	102436	23395	LARS2	leucyl-tRNA synthetase 2, mitochondrial	ATP binding | aminoacyl-tRNA editing activity | leucine-tRNA ligase activity	1	6.1.1.4	6.1.1.4
6897	110960	6897	TARS	threonyl-tRNA synthetase	ATP binding | protein homodimerization activity | threonine-tRNA ligase activity	1	6.1.1.3	6.1.1.3
80222	71807	80222	TARS2	threonyl-tRNA synthetase 2, mitochondrial (putative)	ATP binding | molecular_function | threonine-tRNA ligase activity	1	6.1.1.3	6.1.1.3
79731	244141	79731	NARS2	asparaginyl-tRNA synthetase 2, mitochondrial (putative)	ATP binding | asparagine-tRNA ligase activity | nucleic acid binding	1	6.1.1.22	6.1.1.22
23438	70791	23438	HARS2	histidyl-tRNA synthetase 2, mitochondrial	ATP binding | histidine-tRNA ligase activity	1	6.1.1.21	6.1.1.21
10667	69955	10667	FARS2	phenylalanyl-tRNA synthetase 2, mitochondrial	ATP binding | magnesium ion binding | phenylalanine-tRNA ligase activity | tRNA binding	1	6.1.1.20	6.1.1.20
10352	70560	10352	WARS2	tryptophanyl tRNA synthetase 2, mitochondrial	ATP binding | tryptophan-tRNA ligase activity	1	6.1.1.2	6.1.1.2
5917	104458	5917	RARS	arginyl-tRNA synthetase	ATP binding | arginine binding | arginine-tRNA ligase activity | protein binding | tRNA binding	1	6.1.1.19	6.1.1.19
57038	109093	57038	RARS2	arginyl-tRNA synthetase 2, mitochondrial	ATP binding | arginine-tRNA ligase activity	1	6.1.1.19	6.1.1.19
124454	67417	124454	EARS2	glutamyl-tRNA synthetase 2, mitochondrial	ATP binding | glutamate-tRNA ligase activity | glutamate-tRNA(Gln) ligase activity | tRNA binding	1	6.1.1.17	6.1.1.17
79587	71941	79587	CARS2	cysteinyl-tRNA synthetase 2, mitochondrial (putative)	ATP binding | cysteine-tRNA ligase activity | metal ion binding	1	6.1.1.16	6.1.1.16
25973	230577	25973	PARS2	prolyl-tRNA synthetase 2, mitochondrial (putative)	ATP binding | proline-tRNA ligase activity	1	6.1.1.15	6.1.1.15
2617	353172	2617	GARS	glycyl-tRNA synthetase	ATP binding | glycine-tRNA ligase activity | protein dimerization activity	1	6.1.1.14	3.6.1.17|6.1.1.14
55157	226539	55157	DARS2	aspartyl-tRNA synthetase 2, mitochondrial	ATP binding | aspartate-tRNA ligase activity | aspartate-tRNA(Asn) ligase activity | protein binding | protein homodimerization activity | tRNA binding	1	6.1.1.12	6.1.1.12
54938	71984	54938	SARS2	seryl-tRNA synthetase 2, mitochondrial	ATP binding | serine-tRNA ligase activity	1	6.1.1.11	6.1.1.11
92935	212679	92935	MARS2	methionyl-tRNA synthetase 2, mitochondrial	ATP binding | methionine-tRNA ligase activity	1	6.1.1.10	6.1.1.10
51067	70120	51067	YARS2	tyrosyl-tRNA synthetase 2, mitochondrial	ATP binding | protein homodimerization activity | tRNA binding | tyrosine binding | tyrosine-tRNA ligase activity	1	6.1.1.1	6.1.1.1
7156	21975	7156	TOP3A	topoisomerase (DNA) III alpha	ATP binding | DNA binding | DNA topoisomerase type I activity | protein binding | zinc ion binding	1	5.99.1.2	5.99.1.2
116447	72960	116447	TOP1MT	topoisomerase (DNA) I, mitochondrial	ATP binding | DNA binding | DNA topoisomerase type I activity | DNA topoisomerase type II (ATP-hydrolyzing) activity	1	5.99.1.2	5.99.1.2
4594	17850	4594	MUT	methylmalonyl CoA mutase	cobalamin binding | metal ion binding | methylmalonyl-CoA mutase activity | modified amino acid binding	1	5.4.99.2	5.4.99.2
80324	56361	80324	PUS1	pseudouridylate synthase 1	DNA binding | RNA binding | ligand-dependent nuclear receptor transcription coactivator activity | pseudouridine synthase activity | pseudouridylate synthase activity	1	5.4.99.12	5.4.99.12
80142	96979	80142	PTGES2	prostaglandin E synthase 2	DNA binding | electron carrier activity | glutathione binding | heme binding | lyase activity | prostaglandin-E synthase activity | protein disulfide oxidoreductase activity	1	5.3.99.3	5.3.99.3
5034	18453	5034	P4HB	prolyl 4-hydroxylase, beta polypeptide	procollagen-proline 4-dioxygenase activity | protein binding | protein disulfide isomerase activity | protein disulfide oxidoreductase activity | protein heterodimerization activity	1	5.3.4.1	5.3.4.1
1632	13177	1632	ECI1	enoyl-CoA delta isomerase 1	dodecenoyl-CoA delta-isomerase activity | intramolecular oxidoreductase activity	1	5.3.3.8	5.3.3.8
10455	23986	10455	ECI2	enoyl-CoA delta isomerase 2	dodecenoyl-CoA delta-isomerase activity | fatty-acyl-CoA binding | receptor binding	1	5.3.3.8	5.3.3.8
3422	319554	3422	IDI1	isopentenyl-diphosphate delta isomerase 1	hydrolase activity | isopentenyl-diphosphate delta-isomerase activity | magnesium ion binding | manganese ion binding | metal ion binding	1	5.3.3.2	5.3.3.2
2821	14751	2821	GPI	glucose-6-phosphate isomerase	cytokine activity | glucose-6-phosphate isomerase activity | growth factor activity | intramolecular transferase activity | monosaccharide binding	1	5.3.1.9	5.3.1.9
22934	19895	22934	RPIA	ribose 5-phosphate isomerase A	monosaccharide binding | ribose-5-phosphate isomerase activity	1	5.3.1.6	5.3.1.6
7167	21991	7167	TPI1	triosephosphate isomerase 1	protein binding | triose-phosphate isomerase activity	1	5.3.1.1	5.3.1.1
10105	105675	10105	PPIF	peptidylprolyl isomerase F	cyclosporin A binding | peptidyl-prolyl cis-trans isomerase activity | protein binding	1	5.2.1.8	5.2.1.8
23398	238831	23398	PPWD1	peptidylprolyl isomerase domain and WD repeat containing 1	peptidyl-prolyl cis-trans isomerase activity	1	5.2.1.8	5.2.1.8
23770	14232	23770	FKBP8	FK506 binding protein 8, 38kDa	FK506 binding | identical protein binding | metal ion binding | peptidyl-prolyl cis-trans isomerase activity | protein binding	1	5.2.1.8	5.2.1.8
60681	14230	60681	FKBP10	FK506 binding protein 10, 65 kDa	FK506 binding | calcium ion binding | peptidyl-prolyl cis-trans isomerase activity	1	5.2.1.8	5.2.1.8
2954	14874	2954	GSTZ1	glutathione S-transferase zeta 1	glutathione peroxidase activity | glutathione transferase activity | maleylacetoacetate isomerase activity | protein binding | protein homodimerization activity	1	5.2.1.2	5.2.1.2|2.5.1.18
128240	246703	128240	APOA1BP	apolipoprotein A-I binding protein	isomerase activity | metal ion binding | nucleotide binding | protein binding | protein homodimerization activity	1	5.1.99.6	5.1.99.6
23600	17117	23600	AMACR	alpha-methylacyl-CoA racemase	alpha-methylacyl-CoA racemase activity | receptor binding	1	5.1.99.4	5.1.99.4
84693	73724	84693	MCEE	methylmalonyl CoA epimerase	methylmalonyl-CoA epimerase activity	1	5.1.99.1	5.1.99.1
2235	14151	2235	FECH	ferrochelatase	2 iron, 2 sulfur cluster binding | ferrochelatase activity | ferrous iron binding | heme binding | iron-responsive element binding | protein binding	1	4.99.1.1	4.99.1.1
3052	15159	3052	HCCS	holocytochrome c synthase	holocytochrome-c synthase activity | metal ion binding	1	4.4.1.17	4.4.1.17
113675	257635	113675	SDSL	serine dehydratase-like	L-serine ammonia-lyase activity | L-threonine ammonia-lyase activity | molecular_function | pyridoxal phosphate binding	1	4.3.1.17|4.3.1.19	4.3.1.19|4.3.1.17
4913	18207	4913	NTHL1	nth endonuclease III-like 1 (E. coli)	4 iron, 4 sulfur cluster binding | DNA N-glycosylase activity | DNA-(apurinic or apyrimidinic site) lyase activity | double-stranded DNA binding | endonuclease activity | metal ion binding | protein binding	1	4.2.99.18	3.2.2.-|4.2.99.18
4968	18294	4968	OGG1	8-oxoguanine DNA glycosylase	8-oxo-7,8-dihydroguanine DNA N-glycosylase activity | damaged DNA binding | endonuclease activity | microtubule binding | oxidized purine nucleobase lesion DNA N-glycosylase activity | protein binding	1	4.2.99.18	3.2.2.-|4.2.99.18
27301	77622	27301	APEX2	APEX nuclease (apurinic/apyrimidinic endonuclease) 2	DNA binding | DNA-(apurinic or apyrimidinic site) lyase activity | endonuclease activity | exonuclease activity | zinc ion binding	1	4.2.99.18	3.1.-.-|4.2.99.18
8846	211064	8846	ALKBH1	alkB, alkylation repair homolog 1 (E. coli)	DNA-(apurinic or apyrimidinic site) lyase activity | chemoattractant activity | ferrous iron binding | methylcytosine dioxygenase activity	1	4.2.99.18	1.14.11.-|1.14.11.-|4.2.99.18|1.14.11.33|1.14.11.-
84105	72562	84105	PCBD2	pterin-4 alpha-carbinolamine dehydratase/dimerization cofactor of hepatocyte nuclear factor 1 alpha (TCF1) 2	4-alpha-hydroxytetrahydrobiopterin dehydratase activity | phenylalanine 4-monooxygenase activity | protein binding	1	4.2.1.96	4.2.1.96
55739	69225	55739	CARKD	carbohydrate kinase domain containing	ATP binding | ATP-dependent NAD(P)H-hydrate dehydratase activity | molecular_function	1	4.2.1.93	4.2.1.93
48	11428	48	ACO1	aconitase 1, soluble	4 iron, 4 sulfur cluster binding | RNA binding | aconitate hydratase activity | iron-responsive element binding | metal ion binding | protein binding	1	4.2.1.3	4.2.1.3
50	11429	50	ACO2	aconitase 2, mitochondrial	3 iron, 4 sulfur cluster binding | 4 iron, 4 sulfur cluster binding | aconitate hydratase activity | iron ion binding	1	4.2.1.3	4.2.1.3
2271	14194	2271	FH	fumarate hydratase	fumarate hydratase activity	1	4.2.1.2	4.2.1.2
549	11992	549	AUH	AU RNA binding protein/enoyl-CoA hydratase	enoyl-CoA hydratase activity | mRNA 3'-UTR binding | methylglutaconyl-CoA hydratase activity	1	4.2.1.18	4.2.1.18
1892	93747	1892	ECHS1	enoyl CoA hydratase, short chain, 1, mitochondrial	enoyl-CoA hydratase activity | protein binding	1	4.2.1.17	4.2.1.17
763	12352	763	CA5A	carbonic anhydrase VA, mitochondrial	carbonate dehydratase activity | zinc ion binding	1	4.2.1.1	4.2.1.1
11238	56078	11238	CA5B	carbonic anhydrase VB, mitochondrial	carbonate dehydratase activity | zinc ion binding	1	4.2.1.1	4.2.1.1
4337	56738	4337	MOCS1	molybdenum cofactor synthesis 1	4 iron, 4 sulfur cluster binding | GTP binding | lyase activity | metal ion binding	1	4.1.99.18	4.1.99.22|4.6.1.17
3155	15356	3155	HMGCL	3-hydroxymethyl-3-methylglutaryl-CoA lyase	carboxylic acid binding | fatty-acyl-CoA binding | hydroxymethylglutaryl-CoA lyase activity | magnesium ion binding | manganese ion binding | metal ion binding | protein homodimerization activity | receptor binding	1	4.1.3.4	4.1.3.4
112817	67432	112817	HOGA1	4-hydroxy-2-oxoglutarate aldolase 1	4-hydroxy-2-oxoglutarate aldolase activity | protein homodimerization activity	1	4.1.3.16	4.1.3.16
5805	19286	5805	PTS	6-pyruvoyltetrahydropterin synthase	6-pyruvoyltetrahydropterin synthase activity | identical protein binding | metal ion binding | protein homodimerization activity	1	4.1.2.50|4.2.3.12	4.2.3.12
23417	56690	23417	MLYCD	malonyl-CoA decarboxylase	malonyl-CoA decarboxylase activity | receptor binding	1	4.1.1.9	4.1.1.9
23761	320951	23761	PISD	phosphatidylserine decarboxylase	phosphatidylserine decarboxylase activity	1	4.1.1.65	4.1.1.65
55862	52665	55862	ECHDC1	enoyl CoA hydratase domain containing 1	carboxy-lyase activity | methylmalonyl-CoA decarboxylase activity	1	4.1.1.41|4.1.1.94	4.1.1.94|4.1.1.41
5106	74551	5106	PCK2	phosphoenolpyruvate carboxykinase 2 (mitochondrial)	GTP binding | metal ion binding | phosphoenolpyruvate carboxykinase (GTP) activity | phosphoenolpyruvate carboxykinase activity | protein binding	1	4.1.1.32	4.1.1.32
10606	67054	10606	PAICS	phosphoribosylaminoimidazole carboxylase, phosphoribosylaminoimidazole succinocarboxamide synthetase	ATP binding | identical protein binding | phosphoribosylaminoimidazole carboxylase activity | phosphoribosylaminoimidazolesuccinocarboxamide synthase activity | protein binding	1	4.1.1.21|6.3.2.6	6.3.2.6|4.1.1.21
81889	68636	81889	FAHD1	fumarylacetoacetate hydrolase domain containing 1	acetylpyruvate hydrolase activity | acylpyruvate hydrolase activity | fumarylpyruvate hydrolase activity | metal ion binding	1	3.7.1.5	3.7.1.5|4.1.1.3
4976	74143	4976	OPA1	optic atrophy 1 (autosomal dominant)	GTP binding | GTPase activity | magnesium ion binding | protein binding	1	3.6.5.5	3.6.5.5
10059	74006	10059	DNM1L	dynamin 1-like	GTP binding | GTPase activity | identical protein binding | protein binding | protein homodimerization activity | ubiquitin protein ligase binding	1	3.6.5.5	3.6.5.5
6832	338359	6832	SUPV3L1	suppressor of var1, 3-like 1 (S. cerevisiae)	3'-5' RNA helicase activity | ATP binding | ATP-dependent RNA helicase activity | DNA binding | DNA helicase activity | RNA binding | double-stranded RNA binding | helicase activity | protein binding | protein homodimerization activity	1	3.6.4.13	3.6.4.13
22907	72831	22907	DHX30	DEAH (Asp-Glu-Ala-His) box helicase 30	ATP binding | ATP-dependent helicase activity | chromatin binding | double-stranded RNA binding | protein binding	1	3.6.4.13	3.6.4.13
9401	79456	9401	RECQL4	RecQ protein-like 4	ATP binding | ATP-dependent 3'-5' DNA helicase activity | annealing helicase activity | bubble DNA binding | zinc ion binding	1	3.6.4.12	3.6.4.12
56652	226153	56652	C10orf2	chromosome 10 open reading frame 2	5'-3' DNA helicase activity | ATP binding | protease binding | single-stranded DNA binding	1	3.6.4.12	3.6.4.12
80119	208084	80119	PIF1	PIF1 5'-to-3' DNA helicase	ATP binding | ATP-dependent 5'-3' DNA helicase activity | ATP-dependent 5'-3' DNA/RNA helicase activity | G-quadruplex DNA binding | magnesium ion binding | single-stranded DNA-dependent ATP-dependent DNA helicase activity | telomerase inhibitor activity | telomeric DNA binding	1	3.6.4.12	3.6.4.12
1763	327762	1763	DNA2	DNA replication helicase/nuclease 2	4 iron, 4 sulfur cluster binding | 5'-3' DNA helicase activity | 5'-flap endonuclease activity | ATP binding | ATPase activity | DNA binding | DNA helicase activity | helicase activity | metal ion binding | nuclease activity | protein binding | single-stranded DNA-dependent ATPase activity | site-specific endodeoxyribonuclease activity, specific for altered base	1	3.6.4.12	3.1.-.-|3.6.4.12
506	11947	506	ATP5B	ATP synthase, H+ transporting, mitochondrial F1 complex, beta polypeptide	ATP binding | ATPase activity | MHC class I protein binding | protein binding | proton-transporting ATP synthase activity, rotational mechanism | proton-transporting ATPase activity, rotational mechanism | transmembrane transporter activity | transporter activity	1	3.6.3.14	3.6.3.14
57205	231287	57205	ATP10D	ATPase, class V, type 10D	ATP binding | cation-transporting ATPase activity | magnesium ion binding | phospholipid-translocating ATPase activity | protein binding	1	3.6.3.1	3.6.3.1
98	75572	98	ACYP2	acylphosphatase 2, muscle type	acylphosphatase activity	1	3.6.1.7	3.6.1.7
2272	14198	2272	FHIT	fragile histidine triad	bis(5'-adenosyl)-triphosphatase activity | catalytic activity | hydrolase activity | identical protein binding | nucleotide binding | protein binding | ubiquitin protein ligase binding	1	3.6.1.29	3.6.1.29
1854	110074	1854	DUT	deoxyuridine triphosphatase	dUTP diphosphatase activity | protein binding	1	3.6.1.23	3.6.1.23
318	66401	318	NUDT2	nudix (nucleoside diphosphate linked moiety X)-type motif 2	GTP binding | bis(5'-nucleosyl)-tetraphosphatase (asymmetrical) activity | bis(5'-nucleosyl)-tetraphosphatase (symmetrical) activity	1	3.6.1.17	3.6.1.17
11164	53893	11164	NUDT5	nudix (nucleoside diphosphate linked moiety X)-type motif 5	ADP-ribose diphosphatase activity | ADP-sugar diphosphatase activity | m7G(5')pppN diphosphatase activity | magnesium ion binding | nucleoside-diphosphatase activity | snoRNA binding	1	3.6.1.13|3.6.1.58	3.6.1.13|3.6.1.58|2.7.7.-
53343	74167	53343	NUDT9	nudix (nucleoside diphosphate linked moiety X)-type motif 9	ADP-ribose diphosphatase activity | ADP-sugar diphosphatase activity | adenosine-diphosphatase activity	1	3.6.1.13	3.6.1.13
27068	74776	27068	PPA2	pyrophosphatase (inorganic) 2	inorganic diphosphatase activity | magnesium ion binding | protein serine/threonine phosphatase activity	1	3.6.1.1	3.6.1.1
23576	69219	23576	DDAH1	dimethylarginine dimethylaminohydrolase 1	amino acid binding | catalytic activity | dimethylargininase activity | metal ion binding	1	3.5.3.18	3.5.3.18
79814	75986	79814	AGMAT	agmatine ureohydrolase (agmatinase)	agmatinase activity | metal ion binding	1	3.5.3.11	3.5.3.11
384	11847	384	ARG2	arginase 2	arginase activity | metal ion binding	1	3.5.3.1	3.5.3.1
64146	68023	64146	PDF	peptide deformylase (mitochondrial)	iron ion binding | peptide deformylase activity	1	3.5.1.88	3.5.1.88
56954	52633	56954	NIT2	nitrilase family, member 2	molecular_function | omega-amidase activity	1	3.5.1.3	3.5.1.3
56624	54447	56624	ASAH2	N-acylsphingosine amidohydrolase (non-lysosomal ceramidase) 2	ceramidase activity	1	3.5.1.23	3.5.1.23
2744	14660	2744	GLS	glutaminase	glutaminase activity | protein binding	1	3.5.1.2	3.5.1.2
27165	216456	27165	GLS2	glutaminase 2 (liver, mitochondrial)	glutaminase activity | protein binding	1	3.5.1.2	3.5.1.2
5687	26443	5687	PSMA6	proteasome (prosome, macropain) subunit, alpha type, 6	NF-kappaB binding | RNA binding | endopeptidase activity | protein binding | purine ribonucleoside triphosphate binding | threonine-type endopeptidase activity	1	3.4.25.1	3.4.25.1
9512	73078	9512	PMPCB	peptidase (mitochondrial processing) beta	metal ion binding | metalloendopeptidase activity	1	3.4.24.64	3.4.24.64
23203	66865	23203	PMPCA	peptidase (mitochondrial processing) alpha	metal ion binding | metalloendopeptidase activity	1	3.4.24.64	3.4.24.64
4898	230598	4898	NRD1	nardilysin (N-arginine dibasic convertase)	epidermal growth factor binding | metal ion binding | metalloendopeptidase activity | protein binding	1	3.4.24.61	3.4.24.61
4285	70478	4285	MIPEP	mitochondrial intermediate peptidase	metal ion binding | metalloendopeptidase activity	1	3.4.24.59	3.4.24.59
64172	72085	64172	OSGEPL1	O-sialoglycoprotein endopeptidase-like 1	metal ion binding | transferase activity, transferring acyl groups	1	3.4.24.57	2.3.1.234
3416	15925	3416	IDE	insulin-degrading enzyme	ATP binding | ATPase activity | beta-amyloid binding | beta-endorphin binding | glycoprotein binding | insulin binding | metalloendopeptidase activity | peptide binding | protein binding | protein homodimerization activity | receptor binding | ubiquitin binding | zinc ion binding	1	3.4.24.56	3.4.24.56
57486	75805	57486	NLN	neurolysin (metallopeptidase M3 family)	metal ion binding | metalloendopeptidase activity | peptide binding	1	3.4.24.16	3.4.24.16
841	12370	841	CASP8	caspase 8, apoptosis-related cysteine peptidase	cysteine-type endopeptidase activity | cysteine-type endopeptidase activity involved in apoptotic process | cysteine-type peptidase activity | peptidase activity | protease binding | protein binding | tumor necrosis factor receptor binding | ubiquitin protein ligase binding	1	3.4.22.61	3.4.22.61
8192	53895	8192	CLPP	caseinolytic mitochondrial matrix peptidase proteolytic subunit	ATP binding | identical protein binding | peptidase activity | protein binding | serine-type endopeptidase activity	1	3.4.21.92	3.4.21.92
83752	66887	83752	LONP2	lon peptidase 2, peroxisomal	ATP binding | ATP-dependent peptidase activity | enzyme binding | peptidase activity | protease binding | protein binding | receptor binding | sequence-specific DNA binding | serine-type endopeptidase activity	1	3.4.21.53	3.4.21.-
27429	64704	27429	HTRA2	HtrA serine peptidase 2	peptidase activity | protein binding | serine-type endopeptidase activity | serine-type peptidase activity | unfolded protein binding	1	3.4.21.108	3.4.21.108
55486	381038	55486	PARL	presenilin associated, rhomboid-like	serine-type endopeptidase activity	1	3.4.21.105	3.4.21.105
63929	321003	63929	XPNPEP3	X-prolyl aminopeptidase (aminopeptidase P) 3, putative	aminopeptidase activity | manganese ion binding | metallopeptidase activity	1	3.4.11.9	3.4.11.9
254042	66559	254042	METAP1D	methionyl aminopeptidase type 1D (mitochondrial)	aminopeptidase activity | metal ion binding | metalloexopeptidase activity	1	3.4.11.18	3.4.11.18
51056	66988	51056	LAP3	leucine aminopeptidase 3	aminopeptidase activity | manganese ion binding | metalloexopeptidase activity	1	3.4.11.1|3.4.11.5	3.4.11.1|3.4.11.5
2053	13850	2053	EPHX2	epoxide hydrolase 2, cytoplasmic	10-hydroxy-9-(phosphonooxy)octadecanoate phosphatase activity | epoxide hydrolase activity | lipid phosphatase activity | magnesium ion binding | phosphatase activity | protein homodimerization activity | receptor binding | toxic substance binding	1	3.3.2.10	3.3.2.10|3.1.3.76
10768	229709	10768	AHCYL1	adenosylhomocysteinase-like 1	adenosylhomocysteinase activity | protein binding	1	3.3.1.1	3.3.1.1
7374	22256	7374	UNG	uracil-DNA glycosylase	uracil DNA N-glycosylase activity	1	3.2.2.27	3.2.2.27
129807	241159	129807	NEU4	sialidase 4	exo-alpha-(2->3)-sialidase activity | exo-alpha-(2->6)-sialidase activity | exo-alpha-(2->8)-sialidase activity | exo-alpha-sialidase activity | protein binding	1	3.2.1.18	3.2.1.18
30833	50773	30833	NT5C	5', 3'-nucleotidase, cytosolic	5'-nucleotidase activity | metal ion binding | nucleotidase activity | pyrimidine nucleotide binding	1	3.1.3.5	3.1.3.-
56953	103850	56953	NT5M	5',3'-nucleotidase, mitochondrial	5'-nucleotidase activity | metal ion binding | nucleotidase activity | nucleotide binding	1	3.1.3.5	3.1.3.-
995	12532	995	CDC25C	cell division cycle 25C	WW domain binding | protein binding | protein kinase binding | protein tyrosine phosphatase activity	1	3.1.3.48	3.1.3.48
5775	19258	5775	PTPN4	protein tyrosine phosphatase, non-receptor type 4 (megakaryocyte)	cytoskeletal protein binding | non-membrane spanning protein tyrosine phosphatase activity | protein binding	1	3.1.3.48	3.1.3.48
54704	381511	54704	PDP1	pyruvate dehyrogenase phosphatase catalytic subunit 1	[pyruvate dehydrogenase (lipoamide)] phosphatase activity | metal ion binding | protein serine/threonine phosphatase activity	1	3.1.3.43	3.1.3.43
57546	382051	57546	PDP2	pyruvate dehyrogenase phosphatase catalytic subunit 2	[pyruvate dehydrogenase (lipoamide)] phosphatase activity | magnesium-dependent protein serine/threonine phosphatase activity | metal ion binding	1	3.1.3.43	3.1.3.43
51205	66659	51205	ACP6	acid phosphatase 6, lysophosphatidic	acid phosphatase activity | lysophosphatidic acid phosphatase activity	1	3.1.3.2	3.1.3.2
114971	66461	114971	PTPMT1	protein tyrosine phosphatase, mitochondrial 1	phosphatidylglycerophosphatase activity | phosphatidylinositol-4,5-bisphosphate 5-phosphatase activity | protein tyrosine phosphatase activity | protein tyrosine/serine/threonine phosphatase activity	1	3.1.3.16|3.1.3.48	3.1.3.27|3.1.3.16|3.1.3.48
78986	66959	78986	DUSP26	dual specificity phosphatase 26 (putative)	protein binding | protein tyrosine phosphatase activity | protein tyrosine/serine/threonine phosphatase activity	1	3.1.3.16|3.1.3.48	3.1.3.16|3.1.3.48
152926	243382	152926	PPM1K	protein phosphatase, Mg2+/Mn2+ dependent, 1K	metal ion binding | protein serine/threonine phosphatase activity	1	3.1.3.16	3.1.3.16
160760	320717	160760	PPTC7	PTC7 protein phosphatase homolog (S. cerevisiae)	metal ion binding | phosphoprotein phosphatase activity	1	3.1.3.16	3.1.3.16
192111	72542	192111	PGAM5	phosphoglycerate mutase family member 5	GTPase activator activity | phosphatase activity | phosphoprotein phosphatase activity | protein complex binding	1	3.1.3.16	3.1.3.16
246243	19819	246243	RNASEH1	ribonuclease H1	RNA binding | RNA-DNA hybrid ribonuclease activity | magnesium ion binding | nucleic acid binding | protein homodimerization activity | ribonuclease activity	1	3.1.26.4	3.1.26.4
60528	68626	60528	ELAC2	elaC ribonuclease Z 2	endonuclease activity | metal ion binding	1	3.1.26.11	3.1.26.11
3029	14651	3029	HAGH	hydroxyacylglutathione hydrolase	hydroxyacylglutathione hydrolase activity | zinc ion binding	1	3.1.2.6	3.1.2.6
26275	227095	26275	HIBCH	3-hydroxyisobutyryl-CoA hydrolase	3-hydroxyisobutyryl-CoA hydrolase activity	1	3.1.2.4	3.1.2.4
10965	171210	10965	ACOT2	acyl-CoA thioesterase 2	acyl-CoA hydrolase activity | palmitoyl-CoA hydrolase activity | receptor binding	1	3.1.2.2	3.1.2.2
11332	70025	11332	ACOT7	acyl-CoA thioesterase 7	catalytic activity | fatty-acyl-CoA binding | palmitoyl-CoA hydrolase activity	1	3.1.2.2	3.1.2.2
10434	18777	10434	LYPLA1	lysophospholipase I	lysophospholipase activity | palmitoyl-(protein) hydrolase activity	1	3.1.1.5	3.1.2.-
3396	68572	3396	ICT1	immature colon carcinoma transcript 1	aminoacyl-tRNA hydrolase activity | translation release factor activity, codon nonspecific	1	3.1.1.29	3.1.1.29
51651	217057	51651	PTRH2	peptidyl-tRNA hydrolase 2	aminoacyl-tRNA hydrolase activity | protein binding	1	3.1.1.29	3.1.1.29
138428	329384	138428	PTRH1	peptidyl-tRNA hydrolase 1 homolog (S. cerevisiae)	aminoacyl-tRNA hydrolase activity	1	3.1.1.29	3.1.1.29
5019	67041	5019	OXCT1	3-oxoacid CoA transferase 1	3-oxoacid CoA-transferase activity | protein homodimerization activity	1	2.8.3.5	2.8.3.5
11019	79464	11019	LIAS	lipoic acid synthetase	4 iron, 4 sulfur cluster binding | lipoate synthase activity | metal ion binding	1	2.8.1.8	2.8.1.8
9054	18041	9054	NFS1	NFS1 cysteine desulfurase	cysteine desulfurase activity | protein binding | protein homodimerization activity | pyridoxal phosphate binding	1	2.8.1.7	2.8.1.7
4357	246221	4357	MPST	mercaptopyruvate sulfurtransferase	3-mercaptopyruvate sulfurtransferase activity | thiosulfate sulfurtransferase activity	1	2.8.1.1|2.8.1.2	2.8.1.2
7263	22117	7263	TST	thiosulfate sulfurtransferase (rhodanese)	5S rRNA binding | thiosulfate sulfurtransferase activity	1	2.8.1.1|2.8.1.2	2.8.1.1
9489	74451	9489	PGS1	phosphatidylglycerophosphate synthase 1	ATP binding | CDP-diacylglycerol-glycerol-3-phosphate 3-phosphatidyltransferase activity | calcium ion binding	1	2.7.8.5	2.7.8.5
56994	212862	56994	CHPT1	choline phosphotransferase 1	diacylglycerol binding | diacylglycerol cholinephosphotransferase activity | metal ion binding	1	2.7.8.2	2.7.8.2
87178	71701	87178	PNPT1	polyribonucleotide nucleotidyltransferase 1	3'-5'-exoribonuclease activity | miRNA binding | poly(G) binding | poly(U) RNA binding | polyribonucleotide nucleotidyltransferase activity | protein binding	1	2.7.7.8	2.7.7.8
54974	66628	54974	THG1L	tRNA-histidine guanylyltransferase 1-like (S. cerevisiae)	ATP binding | GTP binding | identical protein binding | magnesium ion binding | tRNA binding | tRNA guanylyltransferase activity	1	2.7.7.79	2.7.7.79
51095	70047	51095	TRNT1	tRNA nucleotidyl transferase, CCA-adding, 1	ATP binding | ATP:3'-cytidine-cytidine-tRNA adenylyltransferase activity | CTP:3'-cytidine-tRNA cytidylyltransferase activity | CTP:tRNA cytidylyltransferase activity | tRNA adenylyltransferase activity | tRNA binding | tRNA nucleotidyltransferase activity	1	2.7.7.72	2.7.7.72
5428	18975	5428	POLG	polymerase (DNA directed), gamma	DNA binding | DNA-directed DNA polymerase activity | chromatin binding | exonuclease activity | protease binding | protein binding	1	2.7.7.7	2.7.7.7
5442	216151	5442	POLRMT	polymerase (RNA) mitochondrial (DNA directed)	DNA binding | DNA-directed RNA polymerase activity | protein binding	1	2.7.7.6	2.7.7.6
80308	319945	80308	FLAD1	flavin adenine dinucleotide synthetase 1	ATP binding | FMN adenylyltransferase activity	1	2.7.7.2	2.7.7.2
55149	67440	55149	MTPAP	mitochondrial poly(A) polymerase	ATP binding | RNA binding | UTP binding | identical protein binding | magnesium ion binding | manganese ion binding | polynucleotide adenylyltransferase activity | protein binding | protein homodimerization activity	1	2.7.7.19	2.7.7.19
349565	74080	349565	NMNAT3	nicotinamide nucleotide adenylyltransferase 3	ATP binding | nicotinamide-nucleotide adenylyltransferase activity | nicotinate-nucleotide adenylyltransferase activity	1	2.7.7.1|2.7.7.18	2.7.7.18|2.7.7.1
1841	21915	1841	DTYMK	deoxythymidylate kinase (thymidylate kinase)	ATP binding | nucleoside phosphate kinase activity | thymidylate kinase activity	1	2.7.4.9	2.7.4.9
2987	14923	2987	GUK1	guanylate kinase 1	ATP binding | guanylate kinase activity	1	2.7.4.8	2.7.4.8
4832	79059	4832	NME3	NME/NM23 nucleoside diphosphate kinase 3	ATP binding | metal ion binding | nucleoside diphosphate kinase activity	1	2.7.4.6	2.7.4.6
4833	56520	4833	NME4	NME/NM23 nucleoside diphosphate kinase 4	ATP binding | metal ion binding | nucleoside diphosphate kinase activity | protein binding | protein complex binding	1	2.7.4.6	2.7.4.6
10201	54369	10201	NME6	NME/NM23 nucleoside diphosphate kinase 6	ATP binding | metal ion binding | nucleoside diphosphate kinase activity	1	2.7.4.6	2.7.4.6
204	11637	204	AK2	adenylate kinase 2	ATP binding | adenylate kinase activity	1	2.7.4.3	2.7.4.3
205	11639	205	AK4	adenylate kinase 4	ATP binding | GTP binding | adenylate kinase activity | nucleoside diphosphate kinase activity | nucleoside triphosphate adenylate kinase activity	1	2.7.4.3	2.7.4.10|2.7.4.6
129607	22169	129607	CMPK2	cytidine monophosphate (UMP-CMP) kinase 2, mitochondrial	ATP binding | UMP kinase activity | cytidylate kinase activity | nucleoside diphosphate kinase activity | thymidylate kinase activity	1	2.7.4.14	2.7.4.14|2.7.4.6
50808	56248	50808	AK3	adenylate kinase 3	ATP binding | GTP binding | adenylate kinase activity | nucleoside triphosphate adenylate kinase activity	1	2.7.4.10	2.7.4.10
1160	76722	1160	CKMT2	creatine kinase, mitochondrial 2 (sarcomeric)	ATP binding | creatine kinase activity	1	2.7.3.2	2.7.3.2
1159		1159	CKMT1B	creatine kinase, mitochondrial 1B	ATP binding | creatine kinase activity	1	2.7.3.2
548596	12716	548596	CKMT1A	creatine kinase, mitochondrial 1A	ATP binding | creatine kinase activity	1	2.7.3.2
10922	66587	10922	FASTK	Fas-activated serine/threonine kinase	ATP binding | Fas-activated serine/threonine kinase activity | protein binding | protein serine/threonine kinase activity	1	2.7.11.8	2.7.11.8
10295	12041	10295	BCKDK	branched chain ketoacid dehydrogenase kinase	ATP binding | [3-methyl-2-oxobutanoate dehydrogenase (acetyl-transferring)] kinase activity | kinase activity | protein binding | protein serine/threonine kinase activity	1	2.7.11.4	2.7.11.4
5163	228026	5163	PDK1	pyruvate dehydrogenase kinase, isozyme 1	ATP binding | protein binding | protein kinase activity | protein serine/threonine kinase activity | pyruvate dehydrogenase (acetyl-transferring) kinase activity	1	2.7.11.2	2.7.11.2
5164	18604	5164	PDK2	pyruvate dehydrogenase kinase, isozyme 2	ATP binding | protein homodimerization activity | protein kinase activity | protein serine/threonine kinase activity | pyruvate dehydrogenase (acetyl-transferring) kinase activity	1	2.7.11.2	2.7.11.2
5165	236900	5165	PDK3	pyruvate dehydrogenase kinase, isozyme 3	ATP binding | protein binding | protein kinase activity | protein serine/threonine kinase activity | pyruvate dehydrogenase (acetyl-transferring) kinase activity	1	2.7.11.2	2.7.11.2
5166	27273	5166	PDK4	pyruvate dehydrogenase kinase, isozyme 4	ATP binding | protein kinase activity | protein serine/threonine kinase activity | pyruvate dehydrogenase (acetyl-transferring) kinase activity	1	2.7.11.2	2.7.11.2
1760	13400	1760	DMPK	dystrophia myotonica-protein kinase	ATP binding | heat shock protein binding | metal ion binding | myosin phosphatase regulator activity | protein binding | protein serine/threonine kinase activity	1	2.7.11.1	2.7.11.1
57144	241656	57144	PAK7	p21 protein (Cdc42/Rac)-activated kinase 7	ATP binding | receptor signaling protein serine/threonine kinase activity	1	2.7.11.1	2.7.11.1
65018	68943	65018	PINK1	PTEN induced putative kinase 1	ATP binding | C3HC4-type RING finger domain binding | calcium-dependent protein kinase activity | kinase activity | magnesium ion binding | protein binding | protein serine/threonine kinase activity | ubiquitin protein ligase binding	1	2.7.11.1	2.7.11.1
84033	380698	84033	OBSCN	obscurin, cytoskeletal calmodulin and titin-interacting RhoGEF	ATP binding | Rho guanyl-nucleotide exchange factor activity | ankyrin binding | calmodulin binding | metal ion binding | protein binding | protein serine/threonine kinase activity | protein tyrosine kinase activity | structural constituent of muscle | titin binding	1	2.7.11.1	2.7.11.1
55750	69923	55750	AGK	acylglycerol kinase	ATP binding | NAD+ kinase activity | acylglycerol kinase activity | ceramide kinase activity | diacylglycerol kinase activity	1	2.7.1.94	2.7.1.107|2.7.1.94
5297	224020	5297	PI4KA	phosphatidylinositol 4-kinase, catalytic, alpha	1-phosphatidylinositol 4-kinase activity | ATP binding | protein binding	1	2.7.1.67	2.7.1.67
5313	18770	5313	PKLR	pyruvate kinase, liver and RBC	ATP binding | magnesium ion binding | potassium ion binding | pyruvate kinase activity	1	2.7.1.40	2.7.1.40
80025	74450	80025	PANK2	pantothenate kinase 2	ATP binding | pantothenate kinase activity	1	2.7.1.33	2.7.1.33
132158	235582	132158	GLYCTK	glycerate kinase	ATP binding | glycerate kinase activity | protein binding	1	2.7.1.31	2.7.1.31
2710	14933	2710	GK	glycerol kinase	ATP binding | glycerol kinase activity | protein binding	1	2.7.1.30	2.7.1.30
55312	54391	55312	RFK	riboflavin kinase	ATP binding | metal ion binding | riboflavin kinase activity	1	2.7.1.26	2.7.1.26
80347	71743	80347	COASY	CoA synthase	ATP binding | dephospho-CoA kinase activity | pantetheine-phosphate adenylyltransferase activity | protein binding	1	2.7.1.24|2.7.7.3	2.7.7.3|2.7.1.24
7084	57813	7084	TK2	thymidine kinase 2, mitochondrial	ATP binding | deoxycytidine kinase activity | phosphotransferase activity, alcohol group as acceptor | thymidine kinase activity	1	2.7.1.21	2.7.1.21
118672	214580	118672	PSTK	phosphoseryl-tRNA kinase	ATP binding | kinase activity | tRNA binding	1	2.7.1.164	2.7.1.164
1716	27369	1716	DGUOK	deoxyguanosine kinase	ATP binding | deoxyguanosine kinase activity | nucleoside kinase activity | phosphotransferase activity, alcohol group as acceptor	1	2.7.1.113	2.7.1.113
3098	15275	3098	HK1	hexokinase 1	ATP binding | fructokinase activity | glucokinase activity | hexokinase activity | mannokinase activity | protein binding	1	2.7.1.1	2.7.1.1
3099	15277	3099	HK2	hexokinase 2	ATP binding | fructokinase activity | glucokinase activity | glucose binding | hexokinase activity | mannokinase activity	1	2.7.1.1	2.7.1.1
56267	229905	56267	CCBL2	cysteine conjugate-beta lyase 2	cysteine-S-conjugate beta-lyase activity | kynurenine-glyoxylate transaminase activity | kynurenine-oxoglutarate transaminase activity | protein homodimerization activity | pyridoxal phosphate binding	1	2.6.1.64|2.6.1.7|4.4.1.13	2.6.1.7|4.4.1.13|2.6.1.63
189	11611	189	AGXT	alanine-glyoxylate aminotransferase	alanine-glyoxylate transaminase activity | amino acid binding | protein binding | protein homodimerization activity | pyridoxal phosphate binding | receptor binding | serine-pyruvate transaminase activity | transaminase activity	1	2.6.1.44|2.6.1.45|2.6.1.51	2.6.1.51|2.6.1.44
587	12036	587	BCAT2	branched chain amino-acid transaminase 2, mitochondrial	L-isoleucine transaminase activity | L-leucine transaminase activity | L-valine transaminase activity | branched-chain-amino-acid transaminase activity	1	2.6.1.42	2.6.1.42
64902	268782	64902	AGXT2	alanine--glyoxylate aminotransferase 2	(R)-3-amino-2-methylpropionate-pyruvate transaminase activity | alanine-glyoxylate transaminase activity | beta-alanine-pyruvate transaminase activity | pyridoxal phosphate binding	1	2.6.1.40|2.6.1.44	2.6.1.44|2.6.1.40
51166	23923	51166	AADAT	aminoadipate aminotransferase	2-aminoadipate transaminase activity | kynurenine-oxoglutarate transaminase activity | protein homodimerization activity | pyridoxal phosphate binding	1	2.6.1.39|2.6.1.7	2.6.1.39|2.6.1.7
84706	108682	84706	GPT2	glutamic pyruvate transaminase (alanine aminotransferase) 2	L-alanine:2-oxoglutarate aminotransferase activity | pyridoxal phosphate binding	1	2.6.1.2	2.6.1.2
18	268860	18	ABAT	4-aminobutyrate aminotransferase	(S)-3-amino-2-methylpropionate transaminase activity | 4-aminobutyrate transaminase activity | protein homodimerization activity | pyridoxal phosphate binding | succinate-semialdehyde dehydrogenase binding	1	2.6.1.19|2.6.1.22	2.6.1.19|2.6.1.22
4942	18242	4942	OAT	ornithine aminotransferase	ornithine-oxo-acid transaminase activity | pyridoxal phosphate binding	1	2.6.1.13	2.6.1.13
2806	14719	2806	GOT2	glutamic-oxaloacetic transaminase 2, mitochondrial	L-aspartate:2-oxoglutarate aminotransferase activity | L-phenylalanine:2-oxoglutarate aminotransferase activity | kynurenine-oxoglutarate transaminase activity | pyridoxal phosphate binding	1	2.6.1.1	2.6.1.1|2.6.1.7
23590	56075	23590	PDSS1	prenyl (decaprenyl) diphosphate synthase, subunit 1	metal ion binding | protein heterodimerization activity | trans-hexaprenyltranstransferase activity | trans-octaprenyltranstransferase activity	1	2.5.1.91	2.5.1.91
57107	71365	57107	PDSS2	prenyl (decaprenyl) diphosphate synthase, subunit 2	protein heterodimerization activity | trans-hexaprenyltranstransferase activity | trans-octaprenyltranstransferase activity	1	2.5.1.91	2.5.1.91
54802	66966	54802	TRIT1	tRNA isopentenyltransferase 1	ATP binding | metal ion binding | tRNA dimethylallyltransferase activity	1	2.5.1.75	2.5.1.75
3145	15288	3145	HMBS	hydroxymethylbilane synthase	hydroxymethylbilane synthase activity	1	2.5.1.61	2.5.1.61
9446	14873	9446	GSTO1	glutathione S-transferase omega 1	glutathione dehydrogenase (ascorbate) activity | glutathione transferase activity | methylarsonate reductase activity | oxidoreductase activity	1	2.5.1.18	2.5.1.18|1.8.5.1|1.20.4.2
4257	56615	4257	MGST1	microsomal glutathione S-transferase 1	glutathione binding | glutathione peroxidase activity | glutathione transferase activity | protein binding | protein homodimerization activity	1	2.5.1.18	2.5.1.18
4259	66447	4259	MGST3	microsomal glutathione S-transferase 3	glutathione peroxidase activity | glutathione transferase activity | peroxidase activity	1	2.5.1.18	2.5.1.18
373156	76263	373156	GSTK1	glutathione S-transferase kappa 1	glutathione peroxidase activity | glutathione transferase activity | protein disulfide oxidoreductase activity | receptor binding	1	2.5.1.18	2.5.1.18
326625	77697	326625	MMAB	methylmalonic aciduria (cobalamin deficiency) cblB type	ATP binding | cob(I)yrinic acid a,c-diamide adenosyltransferase activity | cob(II)alamin reductase activity	1	2.5.1.17	2.5.1.17
2224	110196	2224	FDPS	farnesyl diphosphate synthase	dimethylallyltranstransferase activity | geranyltranstransferase activity | metal ion binding	1	2.5.1.1|2.5.1.10	2.5.1.10|2.5.1.1
81890	60507	81890	QTRT1	queuine tRNA-ribosyltransferase 1	metal ion binding | queuine tRNA-ribosyltransferase activity	1	2.4.2.29	2.4.2.29
47	104112	47	ACLY	ATP citrate lyase	ATP binding | ATP citrate synthase activity | cofactor binding | metal ion binding | protein binding | succinate-CoA ligase (ADP-forming) activity	1	2.3.3.8	2.3.3.8
3158	15360	3158	HMGCS2	3-hydroxy-3-methylglutaryl-CoA synthase 2 (mitochondrial)	hydroxymethylglutaryl-CoA synthase activity	1	2.3.3.10	2.3.3.10
1431	12974	1431	CS	citrate synthase	citrate (Si)-synthase activity	1	2.3.3.1	2.3.3.1
38	110446	38	ACAT1	acetyl-CoA acetyltransferase 1	acetyl-CoA C-acetyltransferase activity | coenzyme binding | enzyme binding | metal ion binding | protein homodimerization activity	1	2.3.1.9	2.3.1.9
2194	14104	2194	FASN	fatty acid synthase	3-hydroxyoctanoyl-[acyl-carrier-protein] dehydratase activity | 3-hydroxypalmitoyl-[acyl-carrier-protein] dehydratase activity | 3-oxoacyl-[acyl-carrier-protein] reductase (NADPH) activity | 3-oxoacyl-[acyl-carrier-protein] synthase activity | NADPH binding | [acyl-carrier-protein] S-acetyltransferase activity | [acyl-carrier-protein] S-malonyltransferase activity | drug binding | enoyl-[acyl-car…	1	2.3.1.85	2.3.1.85|2.3.1.38|2.3.1.39|2.3.1.41|1.1.1.100|4.2.1.59|1.3.1.39|3.1.2.14
1384	12908	1384	CRAT	carnitine O-acetyltransferase	carnitine O-acetyltransferase activity | receptor binding	1	2.3.1.7	2.3.1.7
1743	78920	1743	DLST	dihydrolipoamide S-succinyltransferase (E2 component of 2-oxo-glutarate complex)	dihydrolipoyllysine-residue succinyltransferase activity	1	2.3.1.61	2.3.1.61
9517	20773	9517	SPTLC2	serine palmitoyltransferase, long chain base subunit 2	pyridoxal phosphate binding | serine C-palmitoyltransferase activity	1	2.3.1.50	2.3.1.50
27349	223722	27349	MCAT	malonyl CoA:ACP acyltransferase (mitochondrial)	[acyl-carrier-protein] S-malonyltransferase activity | transferase activity	1	2.3.1.39	2.3.1.39
211	11655	211	ALAS1	aminolevulinate, delta-, synthase 1	5-aminolevulinate synthase activity | pyridoxal phosphate binding	1	2.3.1.37	2.3.1.37
212	11656	212	ALAS2	aminolevulinate, delta-, synthase 2	5-aminolevulinate synthase activity | coenzyme binding | glycine binding | protein binding | pyridoxal phosphate binding	1	2.3.1.37	2.3.1.37
23464	26912	23464	GCAT	glycine C-acetyltransferase	glycine C-acetyltransferase activity | pyridoxal phosphate binding	1	2.3.1.29	2.3.1.29
1374	12894	1374	CPT1A	carnitine palmitoyltransferase 1A (liver)	carnitine O-palmitoyltransferase activity | identical protein binding	1	2.3.1.21	2.3.1.21
1375	12895	1375	CPT1B	carnitine palmitoyltransferase 1B (muscle)	carnitine O-palmitoyltransferase activity	1	2.3.1.21	2.3.1.21
1376	12896	1376	CPT2	carnitine palmitoyltransferase 2	carnitine O-palmitoyltransferase activity	1	2.3.1.21	2.3.1.21
126129	78070	126129	CPT1C	carnitine palmitoyltransferase 1C	carnitine O-palmitoyltransferase activity	1	2.3.1.21	2.3.1.21
387787	67164	387787	LIPT2	lipoyl(octanoyl) transferase 2 (putative)	ligase activity | lipoyl(octanoyl) transferase activity | octanoyltransferase activity	1	2.3.1.181	2.3.1.181
54995	71147	54995	OXSM	3-oxoacyl-ACP synthase, mitochondrial	3-oxoacyl-[acyl-carrier-protein] synthase activity	1	2.3.1.179	2.3.1.41
6342	20280	6342	SCP2	sterol carrier protein 2	cholesterol binding | fatty-acyl-CoA binding | long-chain fatty acyl-CoA binding | oleic acid binding | phosphatidylinositol transporter activity | propanoyl-CoA C-acyltransferase activity | protein binding | receptor binding	1	2.3.1.176	2.3.1.176
1629	13171	1629	DBT	dihydrolipoamide branched chain transacylase E2	cofactor binding | dihydrolipoyllysine-residue (2-methylpropanoyl)transferase activity	1	2.3.1.168	2.3.1.168
30	235674	30	ACAA1	acetyl-CoA acyltransferase 1	acetyl-CoA C-acyltransferase activity | palmitoyl-CoA oxidase activity | protein binding	1	2.3.1.16	2.3.1.16
3032	231086	3032	HADHB	hydroxyacyl-CoA dehydrogenase/3-ketoacyl-CoA thiolase/enoyl-CoA hydratase (trifunctional protein), beta subunit	3-hydroxyacyl-CoA dehydrogenase activity | NAD binding | acetyl-CoA C-acyltransferase activity | enoyl-CoA hydratase activity | fatty-acyl-CoA binding | long-chain-3-hydroxyacyl-CoA dehydrogenase activity | long-chain-enoyl-CoA hydratase activity | protein binding | protein complex binding	1	2.3.1.16	2.3.1.16
10449	52538	10449	ACAA2	acetyl-CoA acyltransferase 2	acetyl-CoA C-acyltransferase activity | protein binding	1	2.3.1.16	2.3.1.16
57678	14732	57678	GPAM	glycerol-3-phosphate acyltransferase, mitochondrial	glycerol-3-phosphate O-acyltransferase activity	1	2.3.1.15	2.3.1.15
54677	74114	54677	CROT	carnitine O-octanoyltransferase	carnitine O-octanoyltransferase activity | receptor binding	1	2.3.1.137	2.3.1.137
10249	107146	10249	GLYAT	glycine-N-acyltransferase	glycine N-acyltransferase activity | glycine N-benzoyltransferase activity | transferase activity, transferring acyl groups	1	2.3.1.13	2.3.1.13|2.3.1.71
1737	235339	1737	DLAT	dihydrolipoamide S-acetyltransferase	dihydrolipoyllysine-residue acetyltransferase activity | protein binding	1	2.3.1.12	2.3.1.12
162417	217214	162417	NAGS	N-acetylglutamate synthase	acetyl-CoA:L-glutamate N-acetyltransferase activity	1	2.3.1.1	2.3.1.1
7086	21881	7086	TKT	transketolase	cofactor binding | metal ion binding | protein homodimerization activity | transketolase activity	1	2.2.1.1	2.2.1.1
2628	67092	2628	GATM	glycine amidinotransferase (L-arginine:glycine amidinotransferase)	glycine amidinotransferase activity | hydrolase activity, acting on carbon-nitrogen (but not peptide) bonds, in linear amidines	1	2.1.4.1	2.1.4.1
5009	18416	5009	OTC	ornithine carbamoyltransferase	amino acid binding | ornithine carbamoyltransferase activity | phosphate ion binding | phospholipid binding	1	2.1.3.3	2.1.3.3
123263	69606	123263	MTFMT	mitochondrial methionyl-tRNA formyltransferase	methionyl-tRNA formyltransferase activity	1	2.1.2.9	2.1.2.9
471	108147	471	ATIC	5-aminoimidazole-4-carboxamide ribonucleotide formyltransferase/IMP cyclohydrolase	IMP cyclohydrolase activity | phosphoribosylaminoimidazolecarboxamide formyltransferase activity | protein homodimerization activity	1	2.1.2.3|3.5.4.10	2.1.2.3|3.5.4.10
275	434437	275	AMT	aminomethyltransferase	aminomethyltransferase activity | transaminase activity	1	2.1.2.10	2.1.2.10
6470	20425	6470	SHMT1	serine hydroxymethyltransferase 1 (soluble)	L-allo-threonine aldolase activity | amino acid binding | glycine hydroxymethyltransferase activity | protein homodimerization activity | pyridoxal phosphate binding	1	2.1.2.1	2.1.2.1
6472	108037	6472	SHMT2	serine hydroxymethyltransferase 2 (mitochondrial)	L-allo-threonine aldolase activity | amino acid binding | chromatin binding | glycine hydroxymethyltransferase activity | identical protein binding | pyridoxal phosphate binding	1	2.1.2.1	2.1.2.1
1312	12846	1312	COMT	catechol-O-methyltransferase	O-methyltransferase activity | catechol O-methyltransferase activity | magnesium ion binding	1	2.1.1.6	2.1.1.6
79979	215201	79979	TRMT2B	tRNA methyltransferase 2 homolog B (S. cerevisiae)	S-adenosylmethionine-dependent tRNA (m5U54) methyltransferase activity	1	2.1.1.35	2.1.1.35
51409	69536	51409	HEMK1	HemK methyltransferase family member 1	DNA binding | N-methyltransferase activity | protein methyltransferase activity	1	2.1.1.297	2.1.1.-
55621	212528	55621	TRMT1	tRNA methyltransferase 1 homolog (S. cerevisiae)	metal ion binding | tRNA (guanine-N2-)-methyltransferase activity | tRNA binding	1	2.1.1.215|2.1.1.216	2.1.1.216
60487	73681	60487	TRMT11	tRNA methyltransferase 11 homolog (S. cerevisiae)	methyltransferase activity | tRNA binding	1	2.1.1.214	2.1.1.-
84274	52064	84274	COQ5	coenzyme Q5 homolog, methyltransferase (S. cerevisiae)	methyltransferase activity	1	2.1.1.201	2.1.1.201
29960	68017	29960	FTSJ2	FtsJ RNA methyltransferase homolog 2 (E. coli)	rRNA (uridine-2'-O-)-methyltransferase activity	1	2.1.1.166	2.1.1.-
51805	230027	51805	COQ3	coenzyme Q3 methyltransferase	2-polyprenyl-6-methoxy-1,4-benzoquinone methyltransferase activity | 3-demethylubiquinone-9 3-O-methyltransferase activity | O-methyltransferase activity | hexaprenyldihydroxybenzoate methyltransferase activity	1	2.1.1.114	2.1.1.64|2.1.1.114
4512	17708	4512	COX1	cytochrome c oxidase subunit I	cytochrome-c oxidase activity | metal ion binding | oxidoreductase activity	1	1.9.3.1	1.9.3.1
51060	66073	51060	TXNDC12	thioredoxin domain containing 12 (endoplasmic reticulum)	protein-disulfide reductase (glutathione) activity	1	1.8.4.2	1.8.4.2
22921	76467	22921	MSRB2	methionine sulfoxide reductase B2	actin binding | peptide-methionine (R)-S-oxide reductase activity | sequence-specific DNA binding transcription factor activity | zinc ion binding	1	1.8.4.12	1.8.4.-
253827	320183	253827	MSRB3	methionine sulfoxide reductase B3	peptide-methionine (R)-S-oxide reductase activity | zinc ion binding	1	1.8.4.12	1.8.4.-
4482	110265	4482	MSRA	methionine sulfoxide reductase A	peptide-methionine (S)-S-oxide reductase activity	1	1.8.4.11	1.8.4.11
2671	11692	2671	GFER	growth factor, augmenter of liver regeneration	flavin adenine dinucleotide binding | growth factor activity | protein binding | protein disulfide oxidoreductase activity | thiol oxidase activity	1	1.8.3.2	1.8.3.2
6821	211389	6821	SUOX	sulfite oxidase	electron carrier activity | heme binding | molybdenum ion binding | molybdopterin cofactor binding | sulfite oxidase activity	1	1.8.3.1	1.8.3.1
7296	50493	7296	TXNRD1	thioredoxin reductase 1	NADP binding | electron carrier activity | flavin adenine dinucleotide binding | protein binding | protein disulfide oxidoreductase activity | thioredoxin-disulfide reductase activity	1	1.8.1.9	1.8.1.9
10587	26462	10587	TXNRD2	thioredoxin reductase 2	NADP binding | flavin adenine dinucleotide binding | protein binding | thioredoxin-disulfide reductase activity	1	1.8.1.9	1.8.1.9
2936	14782	2936	GSR	glutathione reductase	NADP binding | electron carrier activity | flavin adenine dinucleotide binding | glutathione-disulfide reductase activity	1	1.8.1.7	1.8.1.7
1738	13382	1738	DLD	dihydrolipoamide dehydrogenase	dihydrolipoyl dehydrogenase activity | flavin adenine dinucleotide binding	1	1.8.1.4	1.8.1.4
1429	12972	1429	CRYZ	crystallin, zeta (quinone reductase)	NADH binding | NADPH binding | NADPH:quinone reductase activity | mRNA 3'-UTR binding | zinc ion binding	1	1.6.5.5	1.6.5.5
4719	227197	4719	NDUFS1	NADH dehydrogenase (ubiquinone) Fe-S protein 1, 75kDa (NADH-coenzyme Q reductase)	2 iron, 2 sulfur cluster binding | 4 iron, 4 sulfur cluster binding | NADH dehydrogenase (ubiquinone) activity | electron carrier activity | metal ion binding | protein binding	1	1.6.5.3|1.6.99.3	1.6.5.3|1.6.99.3
4720	226646	4720	NDUFS2	NADH dehydrogenase (ubiquinone) Fe-S protein 2, 49kDa (NADH-coenzyme Q reductase)	4 iron, 4 sulfur cluster binding | NAD binding | NADH dehydrogenase (ubiquinone) activity | NADH dehydrogenase activity | electron carrier activity | metal ion binding | protein binding | quinone binding	1	1.6.5.3|1.6.99.3	1.6.5.3|1.6.99.3
4722	68349	4722	NDUFS3	NADH dehydrogenase (ubiquinone) Fe-S protein 3, 30kDa (NADH-coenzyme Q reductase)	NADH dehydrogenase (ubiquinone) activity | NADH dehydrogenase activity | electron carrier activity | protein binding	1	1.6.5.3|1.6.99.3	1.6.5.3|1.6.99.3
4723	17995	4723	NDUFV1	NADH dehydrogenase (ubiquinone) flavoprotein 1, 51kDa	4 iron, 4 sulfur cluster binding | FMN binding | NAD binding | NADH dehydrogenase (ubiquinone) activity | metal ion binding	1	1.6.5.3|1.6.99.3	1.6.5.3|1.6.99.3
4728	225887	4728	NDUFS8	NADH dehydrogenase (ubiquinone) Fe-S protein 8, 23kDa (NADH-coenzyme Q reductase)	4 iron, 4 sulfur cluster binding | NADH dehydrogenase (ubiquinone) activity | NADH dehydrogenase activity | metal ion binding	1	1.6.5.3|1.6.99.3	1.6.5.3|1.6.99.3
4729	72900	4729	NDUFV2	NADH dehydrogenase (ubiquinone) flavoprotein 2, 24kDa	2 iron, 2 sulfur cluster binding | NADH dehydrogenase (ubiquinone) activity | electron carrier activity | metal ion binding	1	1.6.5.3|1.6.99.3	1.6.5.3|1.6.99.3
374291	75406	374291	NDUFS7	NADH dehydrogenase (ubiquinone) Fe-S protein 7, 20kDa (NADH-coenzyme Q reductase)	4 iron, 4 sulfur cluster binding | NADH dehydrogenase (ubiquinone) activity | NADH dehydrogenase activity | metal ion binding | oxidoreductase activity, acting on NAD(P)H, quinone or similar compound as acceptor | protease binding | protein binding | quinone binding	1	1.6.5.3|1.6.99.3	1.6.5.3|1.6.99.3
4535	17716	4535	ND1	NADH dehydrogenase, subunit 1 (complex I)	NADH dehydrogenase (ubiquinone) activity | oxidoreductase activity	1	1.6.5.3	1.6.5.3
4536	17717	4536	ND2	MTND2	NADH dehydrogenase (ubiquinone) activity | ionotropic glutamate receptor binding | oxidoreductase activity | protein kinase binding	1	1.6.5.3	1.6.5.3
4537	17718	4537	ND3	NADH dehydrogenase, subunit 3 (complex I)	NADH dehydrogenase (ubiquinone) activity | oxidoreductase activity	1	1.6.5.3	1.6.5.3
4538	17719	4538	ND4	NADH dehydrogenase, subunit 4 (complex I)	NADH dehydrogenase (ubiquinone) activity | oxidoreductase activity	1	1.6.5.3	1.6.5.3
4539	17720	4539	ND4L	NADH dehydrogenase, subunit 4L (complex I)	NADH dehydrogenase (ubiquinone) activity | oxidoreductase activity	1	1.6.5.3	1.6.5.3
4540	17721	4540	ND5	NADH dehydrogenase, subunit 5 (complex I)	NADH dehydrogenase (ubiquinone) activity | NADH dehydrogenase activity | oxidoreductase activity	1	1.6.5.3	1.6.5.3
4541	17722	4541	ND6	NADH dehydrogenase, subunit 6 (complex I)	NADH dehydrogenase (ubiquinone) activity | oxidoreductase activity	1	1.6.5.3	1.6.5.3
1727	109754	1727	CYB5R3	cytochrome b5 reductase 3	ADP binding | AMP binding | FAD binding | NAD binding | cytochrome-b5 reductase activity, acting on NAD(P)H | flavin adenine dinucleotide binding	1	1.6.2.2	1.6.2.2
51700	320635	51700	CYB5R2	cytochrome b5 reductase 2	cytochrome-b5 reductase activity, acting on NAD(P)H	1	1.6.2.2	1.6.2.2
23530	18115	23530	NNT	nicotinamide nucleotide transhydrogenase	NAD binding | NAD(P)+ transhydrogenase (AB-specific) activity | NAD(P)+ transhydrogenase (B-specific) activity | NAD(P)+ transhydrogenase activity | NADP binding	1	1.6.1.2	1.6.1.2
29958	74129	29958	DMGDH	dimethylglycine dehydrogenase	aminomethyltransferase activity | dimethylglycine dehydrogenase activity | electron carrier activity	1	1.5.8.4	1.5.8.4
1757	192166	1757	SARDH	sarcosine dehydrogenase	aminomethyltransferase activity | sarcosine dehydrogenase activity	1	1.5.8.3	1.5.8.3
2110	66841	2110	ETFDH	electron-transferring-flavoprotein dehydrogenase	4 iron, 4 sulfur cluster binding | electron carrier activity | electron-transferring-flavoprotein dehydrogenase activity | flavin adenine dinucleotide binding | metal ion binding | oxidoreductase activity | oxidoreductase activity, oxidizing metal ions with flavin as acceptor | quinone binding | ubiquinone binding	1	1.5.5.1	1.5.5.1
10157	30956	10157	AASS	aminoadipate-semialdehyde synthase	saccharopine dehydrogenase (NAD+, L-glutamate-forming) activity | saccharopine dehydrogenase (NADP+, L-lysine-forming) activity	1	1.5.1.8|1.5.1.9	1.5.1.8|1.5.1.9
10840	107747	10840	ALDH1L1	aldehyde dehydrogenase 1 family, member L1	catalytic activity | formyltetrahydrofolate dehydrogenase activity | hydroxymethyl-, formyl- and related transferase activity | methyltransferase activity | oxidoreductase activity, acting on the aldehyde or oxo group of donors, NAD or NADP as acceptor	1	1.5.1.6	1.5.1.6
160428	216188	160428	ALDH1L2	aldehyde dehydrogenase 1 family, member L2	formyltetrahydrofolate dehydrogenase activity | hydroxymethyl-, formyl- and related transferase activity | methyltransferase activity | oxidoreductase activity, acting on the aldehyde or oxo group of donors, NAD or NADP as acceptor	1	1.5.1.6	1.5.1.6
4522	108156	4522	MTHFD1	methylenetetrahydrofolate dehydrogenase (NADP+ dependent) 1, methenyltetrahydrofolate cyclohydrolase, formyltetrahydrofolate synthetase	ATP binding | formate-tetrahydrofolate ligase activity | methenyltetrahydrofolate cyclohydrolase activity | methylenetetrahydrofolate dehydrogenase (NADP+) activity | methylenetetrahydrofolate dehydrogenase [NAD(P)+] activity	1	1.5.1.5|3.5.4.9|6.3.4.3	1.5.1.5|3.5.4.9|6.3.4.3
5860	110391	5860	QDPR	quinoid dihydropteridine reductase	6,7-dihydropteridine reductase activity | NADH binding | NADPH binding | electron carrier activity | protein homodimerization activity	1	1.5.1.34	1.5.1.34
5831	209027	5831	PYCR1	pyrroline-5-carboxylate reductase 1	identical protein binding | pyrroline-5-carboxylate reductase activity	1	1.5.1.2	1.5.1.2
29920	69051	29920	PYCR2	pyrroline-5-carboxylate reductase family, member 2	pyrroline-5-carboxylate reductase activity	1	1.5.1.2	1.5.1.2
10797	17768	10797	MTHFD2	methylenetetrahydrofolate dehydrogenase (NADP+ dependent) 2, methenyltetrahydrofolate cyclohydrolase	formate-tetrahydrofolate ligase activity | magnesium ion binding | methenyltetrahydrofolate cyclohydrolase activity | methylenetetrahydrofolate dehydrogenase (NAD+) activity | methylenetetrahydrofolate dehydrogenase (NADP+) activity | phosphate ion binding	1	1.5.1.15|3.5.4.9	1.5.1.15|3.5.4.9
441024	665563	441024	MTHFD2L	methylenetetrahydrofolate dehydrogenase (NADP+ dependent) 2-like	formate-tetrahydrofolate ligase activity | methenyltetrahydrofolate cyclohydrolase activity | methylenetetrahydrofolate dehydrogenase (NAD+) activity | methylenetetrahydrofolate dehydrogenase (NADP+) activity	1	1.5.1.15|3.5.4.9	1.5.1.15|3.5.4.9
2731	104174	2731	GLDC	glycine dehydrogenase (decarboxylating)	electron carrier activity | glycine dehydrogenase (decarboxylating) activity | lyase activity | pyridoxal phosphate binding	1	1.4.4.2	1.4.4.2
55163	103711	55163	PNPO	pyridoxamine 5'-phosphate oxidase	FMN binding | pyridoxamine-phosphate oxidase activity	1	1.4.3.5	1.4.3.5
4128	17161	4128	MAOA	monoamine oxidase A	primary amine oxidase activity	1	1.4.3.4	1.4.3.4
4129	109731	4129	MAOB	monoamine oxidase B	electron carrier activity | flavin adenine dinucleotide binding | primary amine oxidase activity | protein homodimerization activity	1	1.4.3.4	1.4.3.4
2746	14661	2746	GLUD1	glutamate dehydrogenase 1	ADP binding | ATP binding | GTP binding | NAD+ binding | glutamate dehydrogenase (NAD+) activity | glutamate dehydrogenase [NAD(P)+] activity | identical protein binding | leucine binding | protein binding	1	1.4.1.3	1.4.1.3
36	66885	36	ACADSB	acyl-CoA dehydrogenase, short/branched chain	acyl-CoA dehydrogenase activity | flavin adenine dinucleotide binding	1	1.3.99.12	1.3.8.5
37	11370	37	ACADVL	acyl-CoA dehydrogenase, very long chain	acyl-CoA dehydrogenase activity | flavin adenine dinucleotide binding | long-chain-acyl-CoA dehydrogenase activity	1	1.3.8.9	1.3.8.9
33	11363	33	ACADL	acyl-CoA dehydrogenase, long chain	acyl-CoA dehydrogenase activity | fatty-acyl-CoA binding | flavin adenine dinucleotide binding | long-chain-acyl-CoA dehydrogenase activity | palmitoyl-CoA oxidase activity	1	1.3.8.8	1.3.8.8
34	11364	34	ACADM	acyl-CoA dehydrogenase, C-4 to C-12 straight chain	acyl-CoA dehydrogenase activity | flavin adenine dinucleotide binding | identical protein binding | medium-chain-acyl-CoA dehydrogenase activity	1	1.3.8.7	1.3.8.7
2639	270076	2639	GCDH	glutaryl-CoA dehydrogenase	fatty-acyl-CoA binding | flavin adenine dinucleotide binding | glutaryl-CoA dehydrogenase activity	1	1.3.8.6	1.3.8.6
3712	56357	3712	IVD	isovaleryl-CoA dehydrogenase	flavin adenine dinucleotide binding | isovaleryl-CoA dehydrogenase activity	1	1.3.8.4	1.3.8.4
35	11409	35	ACADS	acyl-CoA dehydrogenase, C-2 to C-3 short chain	acyl-CoA dehydrogenase activity | butyryl-CoA dehydrogenase activity | fatty-acyl-CoA binding | flavin adenine dinucleotide binding	1	1.3.8.1	1.3.8.1
1723	56749	1723	DHODH	dihydroorotate dehydrogenase (quinone)	FMN binding | dihydroorotate dehydrogenase activity | dihydroorotate oxidase activity | drug binding | ubiquinone binding	1	1.3.5.2	1.3.5.2
6389	66945	6389	SDHA	succinate dehydrogenase complex, subunit A, flavoprotein (Fp)	flavin adenine dinucleotide binding | protein binding | succinate dehydrogenase (ubiquinone) activity | succinate dehydrogenase activity	1	1.3.5.1	1.3.5.1
6390	67680	6390	SDHB	succinate dehydrogenase complex, subunit B, iron sulfur (Ip)	2 iron, 2 sulfur cluster binding | 3 iron, 4 sulfur cluster binding | 4 iron, 4 sulfur cluster binding | electron carrier activity | metal ion binding | protein binding | succinate dehydrogenase (ubiquinone) activity | ubiquinone binding	1	1.3.5.1	1.3.5.1
51	11430	51	ACOX1	acyl-CoA oxidase 1, palmitoyl	FAD binding | PDZ domain binding | acyl-CoA dehydrogenase activity | acyl-CoA oxidase activity | fatty acid binding | flavin adenine dinucleotide binding | palmitoyl-CoA oxidase activity | protein N-terminus binding | receptor binding	1	1.3.3.6	1.3.3.6
8310	80911	8310	ACOX3	acyl-CoA oxidase 3, pristanoyl	acyl-CoA dehydrogenase activity | flavin adenine dinucleotide binding | pristanoyl-CoA oxidase activity | receptor binding	1	1.3.3.6	1.3.3.6
5498	19044	5498	PPOX	protoporphyrinogen oxidase	flavin adenine dinucleotide binding | oxygen-dependent protoporphyrinogen oxidase activity	1	1.3.3.4	1.3.3.4
1371	12892	1371	CPOX	coproporphyrinogen oxidase	coproporphyrinogen oxidase activity | protein homodimerization activity | structural constituent of eye lens	1	1.3.3.3	1.3.3.3
54920	66369	54920	DUS2	dihydrouridine synthase 2	double-stranded RNA binding | flavin adenine dinucleotide binding | protein binding | protein kinase inhibitor activity | tRNA dihydrouridine synthase activity	1	1.3.1.91	1.3.1.-
1718	74754	1718	DHCR24	24-dehydrocholesterol reductase	UDP-N-acetylmuramate dehydrogenase activity | delta24-sterol reductase activity | enzyme binding | flavin adenine dinucleotide binding | oxidoreductase activity, acting on the CH-CH group of donors, NAD or NADP as acceptor | peptide antigen binding	1	1.3.1.72	1.3.1.72
51102	26922	51102	MECR	mitochondrial trans-2-enoyl-CoA reductase	trans-2-enoyl-CoA reductase (NADPH) activity | zinc ion binding	1	1.3.1.38	1.3.1.38
1666	67460	1666	DECR1	2,4-dienoyl CoA reductase 1, mitochondrial	2,4-dienoyl-CoA reductase (NADPH) activity | NADPH binding | oxidoreductase activity, acting on NAD(P)H	1	1.3.1.34	1.3.1.34
593	12039	593	BCKDHA	branched chain keto acid dehydrogenase E1, alpha polypeptide	3-methyl-2-oxobutanoate dehydrogenase (2-methylpropanoyl-transferring) activity | alpha-ketoacid dehydrogenase activity | carboxy-lyase activity | metal ion binding | protein binding	1	1.2.4.4	1.2.4.4
594	12040	594	BCKDHB	branched chain keto acid dehydrogenase E1, beta polypeptide	3-methyl-2-oxobutanoate dehydrogenase (2-methylpropanoyl-transferring) activity | alpha-ketoacid dehydrogenase activity | carboxy-lyase activity | protein binding | protein complex binding	1	1.2.4.4	1.2.4.4
4967	18293	4967	OGDH	oxoglutarate (alpha-ketoglutarate) dehydrogenase (lipoamide)	chaperone binding | heat shock protein binding | oxoglutarate dehydrogenase (NAD+) activity | oxoglutarate dehydrogenase (succinyl-transferring) activity | thiamine pyrophosphate binding	1	1.2.4.2	1.2.4.2
55526	209692	55526	DHTKD1	dehydrogenase E1 and transketolase domain containing 1	oxoglutarate dehydrogenase (succinyl-transferring) activity | thiamine pyrophosphate binding	1	1.2.4.2	1.2.4.2
55753	239017	55753	OGDHL	oxoglutarate dehydrogenase-like	oxoglutarate dehydrogenase (succinyl-transferring) activity | protein binding | thiamine pyrophosphate binding	1	1.2.4.2	1.2.4.-
5160	18597	5160	PDHA1	pyruvate dehydrogenase (lipoamide) alpha 1	pyruvate dehydrogenase (acetyl-transferring) activity | pyruvate dehydrogenase activity	1	1.2.4.1	1.2.4.1
5161		5161	PDHA2	pyruvate dehydrogenase (lipoamide) alpha 2	pyruvate dehydrogenase (acetyl-transferring) activity	1	1.2.4.1	1.2.4.1
5162	68263	5162	PDHB	pyruvate dehydrogenase (lipoamide) beta	protein binding | pyruvate dehydrogenase (acetyl-transferring) activity | pyruvate dehydrogenase activity	1	1.2.4.1	1.2.4.1
8659	212647	8659	ALDH4A1	aldehyde dehydrogenase 4 family, member A1	1-pyrroline-5-carboxylate dehydrogenase activity | aldehyde dehydrogenase (NAD) activity | electron carrier activity | identical protein binding	1	1.2.1.88	1.2.1.88
5832	56454	5832	ALDH18A1	aldehyde dehydrogenase 18 family, member A1	ATP binding | glutamate 5-kinase activity | glutamate-5-semialdehyde dehydrogenase activity	1	1.2.1.41|2.7.2.11	2.7.2.11|1.2.1.41
223	56752	223	ALDH9A1	aldehyde dehydrogenase 9 family, member A1	1-pyrroline dehydrogenase activity | 3-chloroallyl aldehyde dehydrogenase activity | 4-trimethylammoniobutyraldehyde dehydrogenase activity | NAD binding | aldehyde dehydrogenase (NAD) activity | amine binding | aminobutyraldehyde dehydrogenase activity | protein homodimerization activity	1	1.2.1.3|1.2.1.47	1.2.1.47|1.2.1.3|1.2.1.19
501	110695	501	ALDH7A1	aldehyde dehydrogenase 7 family, member A1	L-aminoadipate-semialdehyde dehydrogenase activity | aldehyde dehydrogenase (NAD) activity | betaine-aldehyde dehydrogenase activity | protein binding	1	1.2.1.3|1.2.1.31|1.2.1.8	1.2.1.31|1.2.1.3|1.2.1.8
217	11669	217	ALDH2	aldehyde dehydrogenase 2 family (mitochondrial)	aldehyde dehydrogenase (NAD) activity | aldehyde dehydrogenase [NAD(P)+] activity | electron carrier activity	1	1.2.1.3	1.2.1.3
219	72535	219	ALDH1B1	aldehyde dehydrogenase 1 family, member B1	aldehyde dehydrogenase (NAD) activity	1	1.2.1.3	1.2.1.3
224	11671	224	ALDH3A2	aldehyde dehydrogenase 3 family, member A2	aldehyde dehydrogenase (NAD) activity | aldehyde dehydrogenase [NAD(P)+] activity | long-chain-alcohol oxidase activity | long-chain-aldehyde dehydrogenase activity | medium-chain-aldehyde dehydrogenase activity	1	1.2.1.3	1.2.1.3
7915	214579	7915	ALDH5A1	aldehyde dehydrogenase 5 family, member A1	protein homodimerization activity | succinate-semialdehyde dehydrogenase (NAD+) activity | succinate-semialdehyde dehydrogenase [NAD(P)+] activity	1	1.2.1.24	1.2.1.24
4329	104776	4329	ALDH6A1	aldehyde dehydrogenase 6 family, member A1	fatty-acyl-CoA binding | malonate-semialdehyde dehydrogenase (acetylating) activity | methylmalonate-semialdehyde dehydrogenase (acylating) activity	1	1.2.1.18|1.2.1.27	1.2.1.18|1.2.1.27
2597	14433	2597	GAPDH	glyceraldehyde-3-phosphate dehydrogenase	NAD binding | NADP binding | glyceraldehyde-3-phosphate dehydrogenase (NAD+) (phosphorylating) activity | identical protein binding | microtubule binding | peptidyl-cysteine S-nitrosylase activity | protein binding	1	1.2.1.12	1.2.1.12|2.6.99.-
2232	14149	2232	FDXR	ferredoxin reductase	NADPH binding | NADPH-adrenodoxin reductase activity | ferredoxin-NADP+ reductase activity | protein binding	1	1.18.1.2	1.18.1.6
2495	14319	2495	FTH1	ferritin, heavy polypeptide 1	ferric iron binding | ferroxidase activity | iron ion binding | protein binding	1	1.16.3.2	1.16.3.1
6647	20655	6647	SOD1	superoxide dismutase 1, soluble	Rac GTPase binding | chaperone binding | copper ion binding | identical protein binding | protein binding | protein homodimerization activity | protein phosphatase 2B binding | superoxide dismutase activity | zinc ion binding	1	1.15.1.1	1.15.1.1
6648	20656	6648	SOD2	superoxide dismutase 2, mitochondrial	DNA binding | identical protein binding | manganese ion binding | oxygen binding | superoxide dismutase activity	1	1.15.1.1	1.15.1.1
1583	13070	1583	CYP11A1	cytochrome P450, family 11, subfamily A, polypeptide 1	cholesterol binding | cholesterol monooxygenase (side-chain-cleaving) activity | heme binding | iron ion binding	1	1.14.15.6	1.14.15.6
1585	13072	1585	CYP11B2	cytochrome P450, family 11, subfamily B, polypeptide 2	corticosterone 18-monooxygenase activity | heme binding | iron ion binding | steroid 11-beta-monooxygenase activity	1	1.14.15.4|1.14.15.5	1.14.15.4|1.14.15.5
8564	98256	8564	KMO	kynurenine 3-monooxygenase (kynurenine 3-hydroxylase)	NAD(P)H oxidase activity | flavin adenine dinucleotide binding | kynurenine 3-monooxygenase activity	1	1.14.13.9	1.14.13.9
1593	104086	1593	CYP27A1	cytochrome P450, family 27, subfamily A, polypeptide 1	cholestanetriol 26-monooxygenase activity | cholesterol 26-hydroxylase activity | heme binding | iron ion binding | steroid hydroxylase activity | vitamin D3 25-hydroxylase activity	1	1.14.13.15	1.14.15.15
1594	13115	1594	CYP27B1	cytochrome P450, family 27, subfamily B, polypeptide 1	calcidiol 1-monooxygenase activity | heme binding | iron ion binding	1	1.14.13.13	1.14.15.18
1591	13081	1591	CYP24A1	cytochrome P450, family 24, subfamily A, polypeptide 1	1-alpha,25-dihydroxyvitamin D3 24-hydroxylase activity | 25-hydroxycholecalciferol-24-hydroxylase activity | heme binding | iron ion binding | oxidoreductase activity	1	1.14.13.126	1.14.15.16
55217	192289	55217	TMLHE	trimethyllysine hydroxylase, epsilon	L-ascorbic acid binding | iron ion binding | oxidoreductase activity, acting on single donors with incorporation of molecular oxygen, incorporation of two atoms of oxygen | trimethyllysine dioxygenase activity	1	1.14.11.8	1.14.11.8
5264	16922	5264	PHYH	phytanoyl-CoA 2-hydroxylase	L-ascorbic acid binding | cofactor binding | electron carrier activity | metal ion binding | phytanoyl-CoA dioxygenase activity | protein binding	1	1.14.11.18	1.14.11.18
23474	66071	23474	ETHE1	ethylmalonic encephalopathy 1	hydrolase activity | iron ion binding | sulfur dioxygenase activity	1	1.13.11.18	1.13.11.18
2876	14775	2876	GPX1	glutathione peroxidase 1	SH3 domain binding | glutathione binding | glutathione peroxidase activity | phospholipid-hydroperoxide glutathione peroxidase activity | selenium binding	1	1.11.1.9	1.11.1.9
847	12359	847	CAT	catalase	NADP binding | aminoacylase activity | antioxidant activity | catalase activity | enzyme binding | heme binding | metal ion binding | oxidoreductase activity, acting on peroxide as acceptor | protein homodimerization activity | receptor binding	1	1.11.1.6	1.11.1.6
9588	11758	9588	PRDX6	peroxiredoxin 6	antioxidant activity | glutathione peroxidase activity | peroxiredoxin activity | phospholipase A2 activity | protein binding	1	1.11.1.15|1.11.1.7	1.11.1.15|3.1.1.-|1.11.1.9
7001	21672	7001	PRDX2	peroxiredoxin 2	antioxidant activity | thioredoxin peroxidase activity	1	1.11.1.15	1.11.1.15
10549	53381	10549	PRDX4	peroxiredoxin 4	protein binding | thioredoxin peroxidase activity	1	1.11.1.15	1.11.1.15
10935	11757	10935	PRDX3	peroxiredoxin 3	alkyl hydroperoxide reductase activity | cysteine-type endopeptidase inhibitor activity involved in apoptotic process | identical protein binding | kinase binding | peroxidase activity | peroxiredoxin activity | protein C-terminus binding | protein binding | protein kinase binding	1	1.11.1.15	1.11.1.15
25824	54683	25824	PRDX5	peroxiredoxin 5	RNA polymerase III regulatory region DNA binding | antioxidant activity | cysteine-type endopeptidase inhibitor activity involved in apoptotic process | peroxidase activity | peroxiredoxin activity | peroxynitrite reductase activity | protein dimerization activity | receptor binding	1	1.11.1.15	1.11.1.15
2879	625249	2879	GPX4	glutathione peroxidase 4	glutathione binding | glutathione peroxidase activity | phospholipid-hydroperoxide glutathione peroxidase activity | selenium binding	1	1.11.1.12	1.11.1.12
7386	66694	7386	UQCRFS1	ubiquinol-cytochrome c reductase, Rieske iron-sulfur polypeptide 1	2 iron, 2 sulfur cluster binding | metal ion binding | protein complex binding | ubiquinol-cytochrome-c reductase activity	1	1.10.2.2	1.10.2.2
137872	76187	137872	ADHFE1	alcohol dehydrogenase, iron containing, 1	hydroxyacid-oxoacid transhydrogenase activity | metal ion binding	1	1.1.99.24	1.1.99.24
79944	217666	79944	L2HGDH	L-2-hydroxyglutarate dehydrogenase	2-hydroxyglutarate dehydrogenase activity	1	1.1.99.2	1.1.99.2
55349	218865	55349	CHDH	choline dehydrogenase	choline dehydrogenase activity | flavin adenine dinucleotide binding	1	1.1.99.1	1.1.99.1
2820	14571	2820	GPD2	glycerol-3-phosphate dehydrogenase 2 (mitochondrial)	calcium ion binding | glycerol-3-phosphate dehydrogenase activity | sn-glycerol-3-phosphate:ubiquinone-8 oxidoreductase activity	1	1.1.5.3	1.1.5.3
51179	56185	51179	HAO2	hydroxyacid oxidase 2 (long chain)	(S)-2-hydroxy-acid oxidase activity | FMN binding | long-chain-(S)-2-hydroxy-long-chain-acid oxidase activity | medium-chain-(S)-2-hydroxy-acid oxidase activity | receptor binding | very-long-chain-(S)-2-hydroxy-acid oxidase activity	1	1.1.3.15	1.1.3.15
197257	52815	197257	LDHD	lactate dehydrogenase D	D-lactate dehydrogenase (cytochrome) activity | UDP-N-acetylmuramate dehydrogenase activity | flavin adenine dinucleotide binding | protein binding	1	1.1.2.4	1.1.2.4
9380	76238	9380	GRHPR	glyoxylate reductase/hydroxypyruvate reductase	NAD binding | NADPH binding | carboxylic acid binding | glycerate dehydrogenase activity | glyoxylate reductase (NADP) activity | hydroxypyruvate reductase activity | protein homodimerization activity	1	1.1.1.79|1.1.1.81	1.1.1.79|1.1.1.81
3417	15926	3417	IDH1	isocitrate dehydrogenase 1 (NADP+), soluble	NAD binding | NADP binding | isocitrate dehydrogenase (NADP+) activity | magnesium ion binding | protein homodimerization activity | receptor binding	1	1.1.1.42	1.1.1.42
3418	269951	3418	IDH2	isocitrate dehydrogenase 2 (NADP+), mitochondrial	NAD binding | isocitrate dehydrogenase (NADP+) activity | magnesium ion binding	1	1.1.1.42	1.1.1.42
3419	67834	3419	IDH3A	isocitrate dehydrogenase 3 (NAD+) alpha	NAD binding | isocitrate dehydrogenase (NAD+) activity | magnesium ion binding	1	1.1.1.41	1.1.1.41
3420	170718	3420	IDH3B	isocitrate dehydrogenase 3 (NAD+) beta	NAD binding | electron carrier activity | isocitrate dehydrogenase (NAD+) activity | magnesium ion binding	1	1.1.1.41	1.1.1.41
3421	15929	3421	IDH3G	isocitrate dehydrogenase 3 (NAD+) gamma	ATP binding | NAD binding | isocitrate dehydrogenase (NAD+) activity | magnesium ion binding	1	1.1.1.41	1.1.1.41
4199	17436	4199	ME1	malic enzyme 1, NADP(+)-dependent, cytosolic	ADP binding | NAD binding | NADP binding | electron carrier activity | malate dehydrogenase (decarboxylating) (NAD+) activity | malate dehydrogenase (decarboxylating) (NADP+) activity | malic enzyme activity | manganese ion binding | oxaloacetate decarboxylase activity	1	1.1.1.40	1.1.1.40
10873	109264	10873	ME3	malic enzyme 3, NADP(+)-dependent, mitochondrial	NAD binding | cofactor binding | malate dehydrogenase (decarboxylating) (NAD+) activity | malate dehydrogenase (decarboxylating) (NADP+) activity | malic enzyme activity | metal ion binding | oxaloacetate decarboxylase activity	1	1.1.1.40	1.1.1.40
4200	107029	4200	ME2	malic enzyme 2, NAD(+)-dependent, mitochondrial	NAD binding | electron carrier activity | malate dehydrogenase (decarboxylating) (NAD+) activity | metal ion binding | oxaloacetate decarboxylase activity	1	1.1.1.38	1.1.1.38
4190	17449	4190	MDH1	malate dehydrogenase 1, NAD (soluble)	L-malate dehydrogenase activity | NAD binding | diiodophenylpyruvate reductase activity | malic enzyme activity	1	1.1.1.37	1.1.1.37|1.1.1.96
4191	17448	4191	MDH2	malate dehydrogenase 2, NAD (mitochondrial)	L-malate dehydrogenase activity | malate dehydrogenase (NADP+) activity | protein self-association	1	1.1.1.37	1.1.1.37
1962	74147	1962	EHHADH	enoyl-CoA, hydratase/3-hydroxyacyl CoA dehydrogenase	3-hydroxyacyl-CoA dehydrogenase activity | coenzyme binding | dodecenoyl-CoA delta-isomerase activity | enoyl-CoA hydratase activity | enzyme binding | receptor binding	1	1.1.1.35|4.2.1.17|5.3.3.8	4.2.1.17|5.3.3.8|1.1.1.35
3295	15488	3295	HSD17B4	hydroxysteroid (17-beta) dehydrogenase 4	17-beta-hydroxysteroid dehydrogenase (NAD+) activity | 3-hydroxyacyl-CoA dehydrogenase activity | 3alpha,7alpha,12alpha-trihydroxy-5beta-cholest-24-enoyl-CoA hydratase activity | isomerase activity | long-chain-enoyl-CoA hydratase activity | protein homodimerization activity | receptor binding | sterol binding	1	1.1.1.35|4.2.1.107	1.1.1.n12|4.2.1.107|4.2.1.119
3033	15107	3033	HADH	hydroxyacyl-CoA dehydrogenase	3-hydroxyacyl-CoA dehydrogenase activity | NAD+ binding	1	1.1.1.35	1.1.1.35
11112	58875	11112	HIBADH	3-hydroxyisobutyrate dehydrogenase	3-hydroxyisobutyrate dehydrogenase activity | NAD binding | phosphogluconate dehydrogenase (decarboxylating) activity	1	1.1.1.31	1.1.1.31
51109	17252	51109	RDH11	retinol dehydrogenase 11 (all-trans/9-cis/11-cis)	NADP-retinol dehydrogenase activity | retinol dehydrogenase activity	1	1.1.1.300	1.1.1.300
112724	108841	112724	RDH13	retinol dehydrogenase 13 (all-trans/9-cis)	oxidoreductase activity	1	1.1.1.300	1.1.1.-
622	71911	622	BDH1	3-hydroxybutyrate dehydrogenase, type 1	3-hydroxybutyrate dehydrogenase activity | phospholipid binding	1	1.1.1.30	1.1.1.30
3945	16832	3945	LDHB	lactate dehydrogenase B	L-lactate dehydrogenase activity | NAD binding | identical protein binding | kinase binding	1	1.1.1.27	1.1.1.27
92483	106557	92483	LDHAL6B	lactate dehydrogenase A-like 6B	L-lactate dehydrogenase activity | protein binding	1	1.1.1.27	1.1.1.27
7923	14979	7923	HSD17B8	hydroxysteroid (17-beta) dehydrogenase 8	3-hydroxyacyl-CoA dehydrogenase activity | estradiol 17-beta-dehydrogenase activity | protein binding | testosterone dehydrogenase (NAD+) activity	1	1.1.1.239|1.1.1.62	1.1.1.62|1.1.1.-|1.1.1.239
3030	97212	3030	HADHA	hydroxyacyl-CoA dehydrogenase/3-ketoacyl-CoA thiolase/enoyl-CoA hydratase (trifunctional protein), alpha subunit	3-hydroxyacyl-CoA dehydrogenase activity | NAD binding | acetyl-CoA C-acetyltransferase activity | enoyl-CoA hydratase activity | fatty-acyl-CoA binding | long-chain-3-hydroxyacyl-CoA dehydrogenase activity | long-chain-enoyl-CoA hydratase activity | protein binding | protein complex binding	1	1.1.1.211|4.2.1.17	4.2.1.17|1.1.1.211
57016	67861	57016	AKR1B10	aldo-keto reductase family 1, member B10 (aldose reductase)	aldo-keto reductase (NADP) activity | geranylgeranyl reductase activity | indanol dehydrogenase activity | protein binding | retinal dehydrogenase activity	1	1.1.1.21	1.1.1.-
874	109857	874	CBR3	carbonyl reductase 3	3-keto sterol reductase activity | NADPH binding | carbonyl reductase (NADPH) activity	1	1.1.1.184	1.1.1.184
3028	15108	3028	HSD17B10	hydroxysteroid (17-beta) dehydrogenase 10	3-hydroxy-2-methylbutyryl-CoA dehydrogenase activity | 3-hydroxyacyl-CoA dehydrogenase activity | cholate 7-alpha-dehydrogenase activity | protein binding | testosterone dehydrogenase [NAD(P)] activity	1	1.1.1.178|1.1.1.35	1.1.1.35|1.1.1.51|1.1.1.178
6697	20751	6697	SPR	sepiapterin reductase (7,8-dihydrobiopterin:NADP+ oxidoreductase)	NADP binding | aldo-keto reductase (NADP) activity | sepiapterin reductase activity	1	1.1.1.153	1.1.1.153
51181	67880	51181	DCXR	dicarbonyl/L-xylulose reductase	L-xylulose reductase (NADP+) activity | oxidoreductase activity, acting on NAD(P)H, quinone or similar compound as acceptor	1	1.1.1.10	1.1.1.10
80221	264895	80221	ACSF2	acyl-CoA synthetase family member 2	ATP binding | ligase activity	1		6.2.1.-
197322	257633	197322	ACSF3	acyl-CoA synthetase family member 3	ATP binding | acid-thiol ligase activity | malonyl-CoA synthetase activity	1		6.2.1.-
26995	227682	26995	TRUB2	TruB pseudouridine (psi) synthase family member 2	RNA binding | pseudouridine synthase activity	1		5.4.99.-
126789	433813	126789	PUSL1	pseudouridylate synthase-like 1	RNA binding | pseudouridine synthase activity	1		5.4.99.-
1891	51798	1891	ECH1	enoyl CoA hydratase 1, peroxisomal	isomerase activity | protein binding | receptor binding	1		5.3.3.-
9927	170731	9927	MFN2	mitofusin 2	GTP binding | GTPase activity | protein binding | ubiquitin protein ligase binding	1		3.6.5.-
55288	59040	55288	RHOT1	ras homolog family member T1	GTP binding | GTPase activity | calcium ion binding | molecular_function | protein binding	1		3.6.5.-
55669	67414	55669	MFN1	mitofusin 1	GTP binding | GTPase activity | protein binding	1		3.6.5.-
60558	231279	60558	GUF1	GUF1 GTPase homolog (S. cerevisiae)	GTP binding | GTPase activity	1		3.6.5.-
89941	214952	89941	RHOT2	ras homolog family member T2	GTP binding | GTPase activity | calcium ion binding | protein binding	1		3.6.5.-
3329	15510	3329	HSPD1	heat shock 60kDa protein 1 (chaperonin)	ATP binding | ATPase activity | DNA replication origin binding | chaperone binding | double-stranded RNA binding | lipopolysaccharide binding | p53 binding | protein binding | single-stranded DNA binding | unfolded protein binding	1		3.6.4.9
55794	71986	55794	DDX28	DEAD (Asp-Glu-Ala-Asp) box polypeptide 28	ATP binding | ATP-dependent helicase activity | RNA binding	1		3.6.4.13
81570	20480	81570	CLPB	ClpB caseinolytic peptidase B homolog (E. coli)	ATP binding | molecular_function | nucleoside-triphosphatase activity	1		3.6.1.3
84896	67979	84896	ATAD1	ATPase family, AAA domain containing 1	ATP binding | ATPase activity	1		3.6.1.3
11162	229228	11162	NUDT6	nudix (nucleoside diphosphate linked moiety X)-type motif 6	growth factor activity | hydrolase activity	1		3.6.1.-
254552	66387	254552	NUDT8	nudix (nucleoside diphosphate linked moiety X)-type motif 8	hydrolase activity | metal ion binding	1		3.6.1.-
390916	110959	390916	NUDT19	nudix (nucleoside diphosphate linked moiety X)-type motif 19	hydrolase activity | metal ion binding | receptor binding	1		3.6.1.-
23409	75387	23409	SIRT4	sirtuin 4	NAD+ ADP-ribosyltransferase activity | NAD+ binding | NAD-dependent protein deacetylase activity | metal ion binding | protein binding	1		3.5.1.-|2.4.2.-|3.5.1.-
23408	68346	23408	SIRT5	sirtuin 5	NAD+ ADP-ribosyltransferase activity | NAD+ binding | protein-malonyllysine demalonylase activity | protein-succinyllysine desuccinylase activity | zinc ion binding	1		3.5.1.-
23410	64384	23410	SIRT3	sirtuin 3	NAD+ ADP-ribosyltransferase activity | NAD+ binding | NAD-dependent histone deacetylase activity (H3-K14 specific) | protein binding | zinc ion binding	1		3.5.1.-
4817	27045	4817	NIT1	nitrilase 1	nitrilase activity	1		3.5.-.-
6687	234847	6687	SPG7	spastic paraplegia 7 (pure and complicated autosomal recessive)	ATP binding | metalloendopeptidase activity | nucleoside-triphosphatase activity | peptidase activity | protein binding | unfolded protein binding | zinc ion binding	1		3.4.24.-
10531	69617	10531	PITRM1	pitrilysin metallopeptidase 1	enzyme activator activity | metal ion binding | metalloendopeptidase activity	1		3.4.24.-
10730	27377	10730	YME1L1	YME1-like 1 ATPase	ATP binding | metal ion binding | metalloendopeptidase activity | nucleoside-triphosphatase activity	1		3.4.24.-
10939	69597	10939	AFG3L2	AFG3-like AAA ATPase 2	ATP binding | metalloendopeptidase activity | nucleoside-triphosphatase activity | protein binding | unfolded protein binding | zinc ion binding	1		3.4.24.-
91419	68876	91419	XRCC6BP1	XRCC6 binding protein 1	DNA-dependent protein kinase activity | metal ion binding | metalloendopeptidase activity	1		3.4.24.-
115209	67013	115209	OMA1	OMA1 zinc metallopeptidase	metal ion binding | metalloendopeptidase activity	1		3.4.24.-
9361	74142	9361	LONP1	lon peptidase 1, mitochondrial	ADP binding | ATP binding | ATP-dependent peptidase activity | DNA polymerase binding | G-quadruplex DNA binding | mitochondrial heavy strand promoter anti-sense binding | mitochondrial heavy strand promoter sense binding | mitochondrial light strand promoter anti-sense binding | mitochondrial light strand promoter sense binding | protein binding | sequence-specific DNA binding | serine-type endo…	1		3.4.21.-
9581	213760	9581	PREPL	prolyl endopeptidase-like	serine-type endopeptidase activity | serine-type exopeptidase activity	1		3.4.21.-
83943	93757	83943	IMMP2L	IMP2 inner mitochondrial membrane peptidase-like (S. cerevisiae)	peptidase activity | serine-type peptidase activity	1		3.4.21.-
196294	66541	196294	IMMP1L	IMP1 inner mitochondrial membrane peptidase-like (S. cerevisiae)	molecular_function | serine-type peptidase activity	1		3.4.21.-
219743	71767	219743	TYSND1	trypsin domain containing 1	identical protein binding | protease binding | serine-type endopeptidase activity	1		3.4.21.-
114294	80907	114294	LACTB	lactamase, beta	hydrolase activity	1		3.4.-.-
28992	107227	28992	MACROD1	MACRO domain containing 1	deacetylase activity | hydrolase activity, acting on glycosyl bonds | protein binding	1		3.2.2.-|3.5.1.-
4595	70603	4595	MUTYH	mutY homolog	4 iron, 4 sulfur cluster binding | DNA N-glycosylase activity | MutLalpha complex binding | MutLbeta complex binding | MutSalpha complex binding | MutSbeta complex binding | metal ion binding | protein binding	1		3.2.2.-
201626	211948	201626	PDE12	phosphodiesterase 12	metal ion binding | poly(A)-specific ribonuclease activity	1		3.1.4.-|3.1.13.4
2021	13804	2021	ENDOG	endonuclease G	endonuclease activity | metal ion binding | nucleic acid binding	1		3.1.30.-
9941	208194	9941	EXOG	endo/exonuclease (5'-3'), endonuclease G-like	endonuclease activity | metal ion binding | nucleic acid binding	1		3.1.30.-
51559	103466	51559	NT5DC3	5'-nucleotidase domain containing 3	hydrolase activity | metal ion binding	1		3.1.3.-
64943	70021	64943	NT5DC2	5'-nucleotidase domain containing 2	hydrolase activity | metal ion binding	1		3.1.3.-
51110	212442	51110	LACTB2	lactamase, beta 2	hydrolase activity | metal ion binding	1		3.1.27.-
65080	69163	65080	MRPL44	mitochondrial ribosomal protein L44	RNA binding | molecular_function | ribonuclease III activity	1		3.1.26.-
117145	75778	117145	THEM4	thioesterase superfamily member 4	palmitoyl-CoA hydrolase activity	1		3.1.2.2
11315	57320	11315	PARK7	parkinson protein 7	androgen receptor binding | mRNA binding | peptidase activity | peroxidase activity | peroxiredoxin activity | protein binding | protein homodimerization activity	1		3.1.2.-|3.5.1.-
23597	56360	23597	ACOT9	acyl-CoA thioesterase 9	acetyl-CoA hydrolase activity	1		3.1.2.-
55856	66834	55856	ACOT13	acyl-CoA thioesterase 13	acyl-CoA hydrolase activity	1		3.1.2.-
127018	226791	127018	LYPLAL1	lysophospholipase-like 1	lysophospholipase activity	1		3.1.2.-
55347	213012	55347	ABHD10	abhydrolase domain containing 10	hydrolase activity, hydrolyzing O-glycosyl compounds	1		3.1.1.93
50640	67452	50640	PNPLA8	patatin-like phospholipase domain containing 8	ATP binding | calcium-independent phospholipase A2 activity | lysophospholipase activity	1		3.1.1.5
57552	320024	57552	NCEH1	neutral cholesterol ester hydrolase 1	carboxylic ester hydrolase activity	1		3.1.1.-
670	68021	670	BPHL	biphenyl hydrolase-like (serine hydrolase)	hydrolase activity	1		3.1.-.-
10247	15473	10247	HRSP12	heat-responsive protein 12	deaminase activity | endonuclease activity	1		3.1.-.-
25996	104444	25996	REXO2	RNA exonuclease 2	3'-5' exonuclease activity | nucleic acid binding	1		3.1.-.-
92667	74528	92667	MGME1	mitochondrial genome maintenance exonuclease 1	single-stranded DNA exodeoxyribonuclease activity	1		3.1.-.-
253190	68607	253190	SERHL2	serine hydrolase-like 2	hydrolase activity | molecular_function	1		3.1.-.-
3094	15254	3094	HINT1	histidine triad nucleotide binding protein 1	hydrolase activity | nucleotide binding | protein kinase C binding	1		3.-.-.-
25961	67725	25961	NUDT13	nudix (nucleoside diphosphate linked moiety X)-type motif 13	hydrolase activity | metal ion binding	1		3.-.-.-
51011	68126	51011	FAHD2A	fumarylacetoacetate hydrolase domain containing 2A	hydrolase activity | metal ion binding	1		3.-.-.-
83451	68758	83451	ABHD11	abhydrolase domain containing 11	hydrolase activity | molecular_function	1		3.-.-.-
84681	68917	84681	HINT2	histidine triad nucleotide binding protein 2	hydrolase activity | nucleotide binding	1		3.-.-.-
135114	66847	135114	HINT3	histidine triad nucleotide binding protein 3	hydrolase activity | nucleotide binding	1		3.-.-.-
79783	192136	79783	SUGCT	succinylCoA:glutarate-CoA transferase	succinate-hydroxymethylglutarate CoA-transferase activity	1		2.8.3.13
55687	72026	55687	TRMU	tRNA 5-methylaminomethyl-2-thiouridylate methyltransferase	ATP binding | sulfurtransferase activity | tRNA binding	1		2.8.1.14
54675	66586	54675	CRLS1	cardiolipin synthase 1	phosphotransferase activity, for other substituted phosphate groups	1		2.7.8.41
11232	50776	11232	POLG2	polymerase (DNA directed), gamma 2, accessory subunit	DNA binding | DNA-directed DNA polymerase activity | identical protein binding | protein binding	1		2.7.7.7
132001	68971	132001	TAMM41	TAM41, mitochondrial translocator assembly and maintenance protein, homolog (S. cerevisiae)	0	1		2.7.7.41
57143	72113	57143	ADCK1	aarF domain containing kinase 1	ATP binding | protein serine/threonine kinase activity	1		2.7.11.-
90956	57869	90956	ADCK2	aarF domain containing kinase 2	ATP binding | protein serine/threonine kinase activity	1		2.7.11.-
203054	268822	203054	ADCK5	aarF domain containing kinase 5	protein serine/threonine kinase activity	1		2.7.11.-
133686	68646	133686	NADK2	NAD kinase 2, mitochondrial	ATP binding | NAD+ kinase activity | protein homodimerization activity	1		2.7.1.23
56997	67426	56997	ADCK3	aarF domain containing kinase 3	ATP binding | protein serine/threonine kinase activity	1		2.7.-.-
79934	76889	79934	ADCK4	aarF domain containing kinase 4	protein serine/threonine kinase activity	1		2.7.-.-
27235	71883	27235	COQ2	coenzyme Q2 4-hydroxybenzoate polyprenyltransferase	4-hydroxybenzoate decaprenyltransferase activity | 4-hydroxybenzoate nonaprenyltransferase activity	1		2.5.1.39
1352	70383	1352	COX10	cytochrome c oxidase assembly homolog 10 (yeast)	cytochrome-c oxidase activity | farnesyltranstransferase activity | protoheme IX farnesyltransferase activity	1		2.5.1.-
171425	69634	171425	CLYBL	citrate lyase beta like	citrate (pro-3S)-lyase activity | metal ion binding	1		2.3.3.-|2.3.3.9
55326	52123	55326	AGPAT5	1-acylglycerol-3-phosphate O-acyltransferase 5	1-acylglycerol-3-phosphate O-acyltransferase activity	1		2.3.1.51
51601	623661	51601	LIPT1	lipoyltransferase 1	transferase activity, transferring acyl groups	1		2.3.1.-
55471	73694	55471	NDUFAF7	NADH dehydrogenase (ubiquinone) complex I, assembly factor 7	enzyme binding | methyltransferase activity	1		2.1.1.320
55006		55006	TRMT61B	tRNA methyltransferase 61 homolog B (S. cerevisiae)	protein binding | tRNA (adenine-N1-)-methyltransferase activity	1		2.1.1.220
29081	75422	29081	METTL5	methyltransferase like 5	methyltransferase activity | nucleic acid binding	1		2.1.1.-
51106	224481	51106	TFB1M	transcription factor B1, mitochondrial	DNA binding | RNA binding | protein binding | rRNA (adenine-N6,N6-)-dimethyltransferase activity	1		2.1.1.-
54931	52575	54931	TRMT10C	tRNA methyltransferase 10 homolog C (S. cerevisiae)	methyltransferase activity | protein binding	1		2.1.1.-
55178	67390	55178	RNMTL1	RNA methyltransferase like 1	RNA binding | RNA methyltransferase activity	1		2.1.1.-
63899	106338	63899	NSUN3	NOP2/Sun domain family, member 3	RNA binding | methyltransferase activity	1		2.1.1.-
64216	15278	64216	TFB2M	transcription factor B2, mitochondrial	RNA binding | rRNA (adenine-N6,N6-)-dimethyltransferase activity | transcription cofactor activity	1		2.1.1.-
64745	52535	64745	METTL17	methyltransferase like 17	copper ion binding | methyltransferase activity | protein binding	1		2.1.1.-
79828	228019	79828	METTL8	methyltransferase like 8	methyltransferase activity	1		2.1.1.-
79922	217038	79922	MRM1	mitochondrial rRNA methyltransferase 1 homolog (S. cerevisiae)	RNA binding | RNA methyltransferase activity	1		2.1.1.-
118881	69156	118881	COMTD1	catechol-O-methyltransferase domain containing 1	O-methyltransferase activity	1		2.1.1.-
133383		133383	SETD9	SET domain containing 9	methyltransferase activity	1		2.1.1.-
196074	76894	196074	METTL15	methyltransferase like 15	methyltransferase activity	1		2.1.1.-
387338	72181	387338	NSUN4	NOP2/Sun domain family, member 4	RNA binding | methyltransferase activity | protein binding	1		2.1.1.-
200205	216792	200205	IBA57	IBA57, iron-sulfur cluster assembly homolog (S. cerevisiae)	aminomethyltransferase activity	1		2.1.-.-
58472	59010	58472	SQRDL	sulfide quinone reductase-like (yeast)	sulfide:quinone oxidoreductase activity	1		1.8.5.-
5625	19125	5625	PRODH	proline dehydrogenase (oxidase) 1	FAD binding | amino acid binding | proline dehydrogenase activity	1		1.5.5.2
58510	56189	58510	PRODH2	proline dehydrogenase (oxidase) 2	proline dehydrogenase activity	1		1.5.5.2
27034	66948	27034	ACAD8	acyl-CoA dehydrogenase family, member 8	acyl-CoA dehydrogenase activity | flavin adenine dinucleotide binding	1		1.3.99.-
28976	229211	28976	ACAD9	acyl-CoA dehydrogenase family, member 9	acyl-CoA dehydrogenase activity | flavin adenine dinucleotide binding	1		1.3.99.-
55316	237926	55316	RSAD1	radical S-adenosyl methionine domain containing 1	4 iron, 4 sulfur cluster binding | coproporphyrinogen oxidase activity | metal ion binding	1		1.3.99.-
80724	71985	80724	ACAD10	acyl-CoA dehydrogenase family, member 10	acyl-CoA dehydrogenase activity | flavin adenine dinucleotide binding | hydrolase activity | transferase activity, transferring phosphorus-containing groups	1		1.3.99.-
84129	102632	84129	ACAD11	acyl-CoA dehydrogenase family, member 11	flavin adenine dinucleotide binding | long-chain-acyl-CoA dehydrogenase activity | medium-chain-acyl-CoA dehydrogenase activity | transferase activity, transferring phosphorus-containing groups | very-long-chain-acyl-CoA dehydrogenase activity	1		1.3.99.-
284273	225791	284273	ZADH2	zinc binding alcohol dehydrogenase domain containing 2	molecular_function | oxidoreductase activity | zinc ion binding	1		1.3.1.48
2395	14297	2395	FXN	frataxin	2 iron, 2 sulfur cluster binding | ferric iron binding | ferrous iron binding | ferroxidase activity | iron chaperone activity | iron-sulfur cluster binding | protein binding	1		1.16.3.1
94033	67634	94033	FTMT	ferritin mitochondrial	ferric iron binding | ferroxidase activity	1		1.16.3.1
25974	67096	25974	MMACHC	methylmalonic aciduria (cobalamin deficiency) cblC type, with homocystinuria	cobalamin binding	1		1.16.1.-
10229	12850	10229	COQ7	coenzyme Q7 homolog, ubiquinone (yeast)	metal ion binding	1		1.14.13.-
51004	217707	51004	COQ6	coenzyme Q6 monooxygenase	flavin adenine dinucleotide binding | oxidoreductase activity, acting on paired donors, with incorporation or reduction of molecular oxygen, NAD(P)H as one donor, and incorporation of one atom of oxygen	1		1.14.13.-
221120	69113	221120	ALKBH3	alkB, alkylation repair homolog 3 (E. coli)	DNA-N1-methyladenine dioxygenase activity | L-ascorbic acid binding | ferrous iron binding | protein binding	1		1.14.11.54
84266	66400	84266	ALKBH7	alkB, alkylation repair homolog 7 (E. coli)	dioxygenase activity | metal ion binding	1		1.14.11.-
728294	98314	728294	D2HGDH	D-2-hydroxyglutarate dehydrogenase	(R)-2-hydroxyglutarate dehydrogenase activity | UDP-N-acetylmuramate dehydrogenase activity | flavin adenine dinucleotide binding	1		1.1.99.-
8574	110198	8574	AKR7A2	aldo-keto reductase family 7, member A2 (aflatoxin aldehyde reductase)	alditol:NADP+ 1-oxidoreductase activity | electron carrier activity | phenanthrene-9,10-epoxide hydrolase activity	1		1.1.1.n11
10901	28200	10901	DHRS4	dehydrogenase/reductase (SDR family) member 4	3-keto sterol reductase activity | alcohol dehydrogenase [NAD(P)+] activity | carbonyl reductase (NADPH) activity | oxidoreductase activity, acting on NAD(P)H, quinone or similar compound as acceptor | receptor binding	1		1.1.1.184
9131	26926	9131	AIFM1	apoptosis-inducing factor, mitochondrion-associated, 1	DNA binding | NAD(P)H oxidase activity | electron carrier activity | flavin adenine dinucleotide binding | oxidoreductase activity, acting on NAD(P)H | protein binding	1		1.1.1.-
10553	53415	10553	HTATIP2	HIV-1 Tat interactive protein 2, 30kDa	oxidoreductase activity | protein binding | transcription coactivator activity	1		1.1.1.-
56948	654795	56948	SDR39U1	short chain dehydrogenase/reductase family 39U, member 1	oxidoreductase activity	1		1.1.1.-
57665	105014	57665	RDH14	retinol dehydrogenase 14 (all-trans/9-cis/11-cis)	oxidoreductase activity	1		1.1.1.-
25979	216820	25979	DHRS7B	dehydrogenase/reductase (SDR family) member 7B	molecular_function | oxidoreductase activity	1		1.1.-.-
115817	52585	115817	DHRS1	dehydrogenase/reductase (SDR family) member 1	oxidoreductase activity	1		1.1.-.-
207063	236082	207063	DHRSX	dehydrogenase/reductase (SDR family) X-linked	oxidoreductase activity	1		1.1.-.-
79133	69487	79133	NDUFAF5	NADH dehydrogenase (ubiquinone) complex I, assembly factor 5	methyltransferase activity | molecular_function	1		1.-.-.-|2.1.1.-
84869	234309	84869	CBR4	carbonyl reductase 4	NAD(P)H dehydrogenase (quinone) activity | NADPH binding | NADPH dehydrogenase (quinone) activity | protein binding | quinone binding	1		1.-.-.-|1.1.1.-
51097	109232	51097	SCCPDH	saccharopine dehydrogenase (putative)	oxidoreductase activity	1		1.-.-.-
54996	67247	54996	MARC2	mitochondrial amidoxime reducing component 2	molybdenum ion binding | molybdopterin cofactor binding | nitrate reductase activity | pyridoxal phosphate binding	1		1.-.-.-
55572	235169	55572	FOXRED1	FAD-dependent oxidoreductase domain containing 1	oxidoreductase activity	1		1.-.-.-
64757	66112	64757	MARC1	mitochondrial amidoxime reducing component 1	molybdenum ion binding | molybdopterin cofactor binding | nitrate reductase activity | pyridoxal phosphate binding	1		1.-.-.-
84263	72479	84263	HSDL2	hydroxysteroid dehydrogenase like 2	molecular_function | oxidoreductase activity | sterol binding	1		1.-.-.-
84883	71361	84883	AIFM2	apoptosis-inducing factor, mitochondrion-associated, 2	DNA binding | electron-transferring-flavoprotein dehydrogenase activity | flavin adenine dinucleotide binding	1		1.-.-.-
92106	218885	92106	OXNAD1	oxidoreductase NAD-binding domain containing 1	oxidoreductase activity	1		1.-.-.-
150209	72168	150209	AIFM3	apoptosis-inducing factor, mitochondrion-associated, 3	2 iron, 2 sulfur cluster binding | flavin adenine dinucleotide binding | metal ion binding | oxidoreductase activity	1		1.-.-.-
22	11306	22	ABCB7	ATP-binding cassette, sub-family B (MDR/TAP), member 7	ATP binding | ATPase activity, coupled to transmembrane movement of substances | heme transporter activity	1	-	-
215	11666	215	ABCD1	ATP-binding cassette, sub-family D (ALD), member 1	ATP binding | ATPase activity | ATPase activity, coupled to transmembrane movement of substances | enzyme binding | identical protein binding | peroxisomal fatty-acyl-CoA transporter activity | protein binding | protein homodimerization activity | transporter activity	1	-	-
225	26874	225	ABCD2	ATP-binding cassette, sub-family D (ALD), member 2	ATP binding | ATPase activity, coupled to transmembrane movement of substances | protein binding | protein homodimerization activity	1	-	-
293	-	293	SLC25A6	solute carrier family 25 (mitochondrial carrier; adenine nucleotide translocator), member 6	ATP:ADP antiporter activity	1	-	-
498	11946	498	ATP5A1	ATP synthase, H+ transporting, mitochondrial F1 complex, alpha subunit 1, cardiac muscle	ATP binding | ATPase activity | MHC class I protein binding | protein binding | proton-transporting ATP synthase activity, rotational mechanism | proton-transporting ATPase activity, rotational mechanism | transmembrane transporter activity	1	-	-
509	11949	509	ATP5C1	ATP synthase, H+ transporting, mitochondrial F1 complex, gamma polypeptide 1	ATPase activity | proton-transporting ATP synthase activity, rotational mechanism | proton-transporting ATPase activity, rotational mechanism | transmembrane transporter activity	1	-	-
513	66043	513	ATP5D	ATP synthase, H+ transporting, mitochondrial F1 complex, delta subunit	ADP binding | ATP binding | ATPase activity | proton-transporting ATP synthase activity, rotational mechanism | proton-transporting ATPase activity, rotational mechanism | transmembrane transporter activity | transporter activity	1	-	-
514	67126	514	ATP5E	ATP synthase, H+ transporting, mitochondrial F1 complex, epsilon subunit	ATPase activity | proton-transporting ATP synthase activity, rotational mechanism | proton-transporting ATPase activity, rotational mechanism | transmembrane transporter activity	1	-	-
515	11950	515	ATP5F1	ATP synthase, H+ transporting, mitochondrial Fo complex, subunit B1	ATPase activity | protein binding | proton-transporting ATP synthase activity, rotational mechanism | transmembrane transporter activity	1	-	-
516	11951	516	ATP5G1	ATP synthase, H+ transporting, mitochondrial Fo complex, subunit C1 (subunit 9)	hydrogen ion transmembrane transporter activity | lipid binding | transporter activity	1	-	-
517	67942	517	ATP5G2	ATP synthase, H+ transporting, mitochondrial Fo complex, subunit C2 (subunit 9)	hydrogen ion transmembrane transporter activity | lipid binding | transporter activity	1	-	-
518	228033	518	ATP5G3	ATP synthase, H+ transporting, mitochondrial Fo complex, subunit C3 (subunit 9)	hydrogen ion transmembrane transporter activity | lipid binding | transporter activity	1	-	-
521	11958	521	ATP5I	ATP synthase, H+ transporting, mitochondrial Fo complex, subunit E	ATPase activity | hydrogen ion transmembrane transporter activity | transmembrane transporter activity	1	-	-
522	11957	522	ATP5J	ATP synthase, H+ transporting, mitochondrial Fo complex, subunit F6	ATPase activity | hydrogen ion transmembrane transporter activity | transmembrane transporter activity | transporter activity	1	-	-
539	28080	539	ATP5O	ATP synthase, H+ transporting, mitochondrial F1 complex, O subunit	ATPase activity | drug binding | proton-transporting ATP synthase activity, rotational mechanism | transmembrane transporter activity | transporter activity	1	-	-
617	66821	617	BCS1L	BC1 (ubiquinol-cytochrome c reductase) synthesis-like	ATP binding | nucleoside-triphosphatase activity | protein binding	1	-	-
3313	15526	3313	HSPA9	heat shock 70kDa protein 9 (mortalin)	ATP binding | enzyme binding | protein binding | unfolded protein binding	1	-	-
3336	15528	3336	HSPE1	heat shock 10kDa protein 1	ATP binding | chaperone binding | protein binding | unfolded protein binding	1	-	-
4292	17350	4292	MLH1	mutL homolog 1	ATP binding | ATPase activity | MutSalpha complex binding | guanine/thymine mispair binding | protein binding | single-stranded DNA binding	1	-	-
4508	17705	4508	ATP6	ATP synthase F0 subunit 6	hydrogen ion transmembrane transporter activity | hydrolase activity	1	-	-
4509	17706	4509	ATP8	ATP synthase F0 subunit 8	hydrogen ion transmembrane transporter activity | hydrolase activity | oxidoreductase activity	1	-	-
4705	67273	4705	NDUFA10	NADH dehydrogenase (ubiquinone) 1 alpha subcomplex, 10, 42kDa	ATP binding | NADH dehydrogenase (ubiquinone) activity | phosphotransferase activity, alcohol group as acceptor	1	-	-
5825	19299	5825	ABCD3	ATP-binding cassette, sub-family D (ALD), member 3	ATP binding | ATPase activity | ATPase activity, coupled to transmembrane movement of substances | protein binding | protein homodimerization activity	1	-	-
6583	30805	6583	SLC22A4	solute carrier family 22 (organic cation/zwitterion transporter), member 4	ATP binding | PDZ domain binding | carnitine transmembrane transporter activity | cation:cation antiporter activity | nucleotide binding | protein binding | quaternary ammonium group transmembrane transporter activity | secondary active organic cation transmembrane transporter activity | symporter activity	1	-	-
9093	83945	9093	DNAJA3	DnaJ (Hsp40) homolog, subfamily A, member 3	ATP binding | Hsp70 protein binding | NF-kappaB binding | interferon-gamma receptor binding | metal ion binding | protein binding | protein kinase binding | receptor tyrosine kinase binding | small GTPase regulator activity | transcription factor binding | unfolded protein binding	1	-	-
9463	18693	9463	PICK1	protein interacting with PRKCA 1	ATPase activity | Arp2/3 complex binding | actin filament binding | enzyme binding | metal ion binding | protein C-terminus binding | protein binding | protein domain specific binding | protein kinase C binding | receptor binding	1	-	-
9551	57423	9551	ATP5J2	ATP synthase, H+ transporting, mitochondrial Fo complex, subunit F2	ATPase activity | transmembrane transporter activity	1	-	-
10058	74104	10058	ABCB6	ATP-binding cassette, sub-family B (MDR/TAP), member 6	ATP binding | efflux transmembrane transporter activity | heme binding | heme transporter activity | heme-transporting ATPase activity	1	-	-
10061	27407	10061	ABCF2	ATP-binding cassette, sub-family F (GCN20), member 2	ATP binding | ATPase activity | transporter activity	1	-	-
10131	68015	10131	TRAP1	TNF receptor-associated protein 1	ATP binding | protein binding | tumor necrosis factor receptor binding | unfolded protein binding	1	-	-
10312	27060	10312	TCIRG1	T-cell, immune regulator 1, ATPase, H+ transporting, lysosomal V0 subunit A3	hydrogen ion transmembrane transporter activity | transporter activity	1	-	-
10350	217262	10350	ABCA9	ATP-binding cassette, sub-family A (ABC1), member 9	ATP binding | ATPase activity	1	-	-
10469	21856	10469	TIMM44	translocase of inner mitochondrial membrane 44 homolog (yeast)	ATP binding | P-P-bond-hydrolysis-driven protein transmembrane transporter activity | protein binding	1	-	-
10476	71679	10476	ATP5H	ATP synthase, H+ transporting, mitochondrial Fo complex, subunit d	ATPase activity | hydrogen ion transmembrane transporter activity | transmembrane transporter activity	1	-	-
10478	20524	10478	SLC25A17	solute carrier family 25 (mitochondrial carrier; peroxisomal membrane protein, 34kDa), member 17	ADP transmembrane transporter activity | AMP transmembrane transporter activity | ATP transmembrane transporter activity | FAD transmembrane transporter activity | FMN transmembrane transporter activity | NAD transporter activity | chaperone binding | coenzyme A transmembrane transporter activity | protein binding	1	-	-
10574	12468	10574	CCT7	chaperonin containing TCP1, subunit 7 (eta)	ATP binding | identical protein binding | unfolded protein binding	1	-	-
10632	27425	10632	ATP5L	ATP synthase, H+ transporting, mitochondrial Fo complex, subunit G	ATPase activity | hydrogen ion transmembrane transporter activity | transmembrane transporter activity	1	-	-
10845	270166	10845	CLPX	caseinolytic mitochondrial matrix peptidase chaperone subunit	ATP binding | ATP-dependent peptidase activity | ATPase activity | metal ion binding | peptidase activator activity | protein binding | unfolded protein binding	1	-	-
11194	74610	11194	ABCB8	ATP-binding cassette, sub-family B (MDR/TAP), member 8	ATP binding | ATPase activity, coupled to transmembrane movement of substances | transporter activity	1	-	-
23078	219189	23078	VWA8	von Willebrand factor A domain containing 8	ATP binding | ATPase activity	1	-	-
23095	16561	23095	KIF1B	kinesin family member 1B	ATP binding | ATPase activity | kinesin binding | microtubule binding | microtubule motor activity | protein binding	1	-	-
23456	56199	23456	ABCB10	ATP-binding cassette, sub-family B (MDR/TAP), member 10	ATP binding | oligopeptide-transporting ATPase activity | protein homodimerization activity | transporter activity	1	-	-
23457	56325	23457	ABCB9	ATP-binding cassette, sub-family B (MDR/TAP), member 9	ATP binding | MHC class I protein binding | TAP1 binding | TAP2 binding | oligopeptide-transporting ATPase activity | peptide antigen binding | peptide-transporting ATPase activity | protein homodimerization activity | substrate-specific transmembrane transporter activity | tapasin binding	1	-	-
27109	68055	27109	ATP5S	ATP synthase, H+ transporting, mitochondrial Fo complex, subunit s (factor B)	hydrogen ion transmembrane transporter activity | metal ion binding	1	-	-
29957	229731	29957	SLC25A24	solute carrier family 25 (mitochondrial carrier; phosphate carrier), member 24	ATP transmembrane transporter activity | calcium ion binding	1	-	-
51079	67184	51079	NDUFA13	NADH dehydrogenase (ubiquinone) 1 alpha subcomplex, 13	ATP binding | NADH dehydrogenase (ubiquinone) activity | NADH dehydrogenase activity | protein binding	1	-	-
55101	66349	55101	ATP5SL	ATP5S-like	0	1	-	-
55210	108888	55210	ATAD3A	ATPase family, AAA domain containing 3A	ATP binding | nucleoside-triphosphatase activity	1	-	-
64756	230649	64756	ATPAF1	ATP synthase mitochondrial F1 complex assembly factor 1	protein binding	1	-	-
79671	270151	79671	NLRX1	NLR family member X1	ATP binding | protein binding	1	-	-
79877	68087	79877	DCAKD	dephospho-CoA kinase domain containing	ATP binding | dephospho-CoA kinase activity	1	-	-
80224	76826	80224	NUBPL	nucleotide binding protein-like	4 iron, 4 sulfur cluster binding | ATP binding | metal ion binding	1	-	-
83858	-	83858	ATAD3B	ATPase family, AAA domain containing 3B	ATP binding | nucleoside-triphosphatase activity	1	-	-
91647	246782	91647	ATPAF2	ATP synthase mitochondrial F1 complex assembly factor 2	protein binding	1	-	-
93974	11983	93974	ATPIF1	ATPase inhibitory factor 1	ATPase binding | ATPase inhibitor activity | angiostatin binding | calmodulin binding | enzyme inhibitor activity | protein homodimerization activity	1	-	-
154664	268379	154664	ABCA13	ATP-binding cassette, sub-family A (ABC1), member 13	ATP binding | ATPase activity	1	-	-
246269	215951	246269	LACE1	lactation elevated 1	ATP binding	1	-	-
284439	73095	284439	SLC25A42	solute carrier family 25, member 42	ADP transmembrane transporter activity | AMP transmembrane transporter activity | ATP transmembrane transporter activity | adenosine-diphosphatase activity | coenzyme A transmembrane transporter activity	1	-	-
100526740	-	100526740	ATP5J2-PTCD1	ATP5J2-PTCD1 readthrough	0	1	-	-
381	11844	381	ARF5	ADP-ribosylation factor 5	GTP binding | GTPase activity | protein binding	1	-	-
402	56327	402	ARL2	ADP-ribosylation factor-like 2	GTP binding | GTPase activity | GTPase inhibitor activity | protein binding	1	-	-
1528	109672	1528	CYB5A	cytochrome b5 type A (microsomal)	aldo-keto reductase (NADP) activity | cytochrome-c oxidase activity | enzyme binding | heme binding | metal ion binding	1	-	-
664	12176	664	BNIP3	BCL2/adenovirus E1B 19kDa interacting protein 3	GTPase binding | identical protein binding | protein binding | protein heterodimerization activity | protein homodimerization activity	1	-	-
2787	14707	2787	GNG5	guanine nucleotide binding protein (G protein), gamma 5	GTPase activity | PDZ domain binding | signal transducer activity	1	-	-
4528	76784	4528	MTIF2	mitochondrial translational initiation factor 2	GTP binding | GTPase activity | ribosomal small subunit binding | translation factor activity, nucleic acid binding | translation initiation factor activity	1	-	-
5414	18952	5414	SEPT4	septin 4	GTP binding | GTPase activity | protein binding | structural molecule activity	1	-	-
7284	233870	7284	TUFM	Tu translation elongation factor, mitochondrial	GTP binding | GTPase activity | translation elongation factor activity	1	-	-
8225	107999	8225	GTPBP6	GTP binding protein 6 (putative)	GTP binding	1	-	-
10381	22152	10381	TUBB3	tubulin, beta 3 class III	GTP binding | GTPase activity | peptide binding | protein binding | structural constituent of cytoskeleton	1	-	-
10981	67844	10981	RAB32	RAB32, member RAS oncogene family	GTP binding	1	-	-
11021	77407	11021	RAB35	RAB35, member RAS oncogene family	GDP binding | GTP binding | GTPase activity | phosphatidylinositol-4,5-bisphosphate binding | protein binding	1	-	-
26164	52856	26164	MTG2	mitochondrial ribosome-associated GTPase 2	GTP binding | GTPase activity | magnesium ion binding	1	-	-
26284	57837	26284	ERAL1	Era-like 12S mitochondrial rRNA chaperone 1	GTP binding | rRNA binding | ribosomal small subunit binding	1	-	-
53917	19336	53917	RAB24	RAB24, member RAS oncogene family	GTP binding | protein binding	1	-	-
60491	65102	60491	NIF3L1	NIF3 NGG1 interacting factor 3-like 1 (S. cerevisiae)	GTP binding | GTP cyclohydrolase I activity | metal ion binding | protein binding | transcription factor binding	1	-	-
60678	65967	60678	EEFSEC	eukaryotic elongation factor, selenocysteine-tRNA-specific	GTP binding | GTPase activity | ribonucleoprotein complex binding | selenocysteine insertion sequence binding | tRNA binding | translation elongation factor activity	1	-	-
84273	56412	84273	NOA1	nitric oxide associated 1	GTP binding | GTPase activity | protein binding	1	-	-
84340	320806	84340	GFM2	G elongation factor, mitochondrial 2	GTP binding | GTPase activity | translation elongation factor activity	1	-	-
84705	70359	84705	GTPBP3	GTP binding protein 3 (mitochondrial)	GTP binding | GTPase activity	1	-	-
85476	28030	85476	GFM1	G elongation factor, mitochondrial 1	GTP binding | GTPase activity | protein binding | translation elongation factor activity	1	-	-
85865	207704	85865	GTPBP10	GTP-binding protein 10 (putative)	GTP binding | GTPase activity | magnesium ion binding	1	-	-
92170	212508	92170	MTG1	mitochondrial ribosome-associated GTPase 1	GTP binding | GTPase activity	1	-	-
572	12015	572	BAD	BCL2-associated agonist of cell death	cysteine-type endopeptidase activator activity involved in apoptotic process | lipid binding | phospholipid binding | protein binding | protein heterodimerization activity | protein kinase B binding | protein kinase binding | protein phosphatase 2B binding	1	-	-
598	12048	598	BCL2L1	BCL2-like 1	BH3 domain binding | identical protein binding | protein binding | protein heterodimerization activity | protein homodimerization activity | protein kinase binding	1	-	-
708	12261	708	C1QBP	complement component 1, q subcomponent binding protein	adrenergic receptor binding | complement component C1q binding | hyaluronic acid binding | kininogen binding | mRNA binding | mitochondrial ribosome binding | protein binding | protein kinase C binding | transcription corepressor activity | transcription factor binding	1	-	-
1407	12952	1407	CRY1	cryptochrome circadian clock 1	DNA (6-4) photolyase activity | DNA binding | blue light photoreceptor activity | core promoter binding | deoxyribodipyrimidine photo-lyase activity | double-stranded DNA binding | nucleotide binding | phosphatase binding | protein binding | protein kinase binding | transcription factor binding transcription factor activity	1	-	-
4077	17966	4077	NBR1	neighbor of BRCA1 gene 1	mitogen-activated protein kinase binding | protein binding | ubiquitin binding | zinc ion binding	1	-	-
8165	11640	8165	AKAP1	A kinase (PRKA) anchor protein 1	RNA binding | protein binding	1	-	-
9238	21379	9238	TBRG4	transforming growth factor beta regulator 4	protein kinase activity	1	-	-
11216	56697	11216	AKAP10	A kinase (PRKA) anchor protein 10	0	1	-	-
11252	23970	11252	PACSIN2	protein kinase C and casein kinase substrate in neurons 2	cytoskeletal protein binding | identical protein binding | phosphatidic acid binding | protein binding | transporter activity	1	-	-
22868	75619	22868	FASTKD2	FAST kinase domains 2	protein kinase activity	1	-	-
54998	66077	54998	AURKAIP1	aurora kinase A interacting protein 1	protein binding	1	-	-
55014	67727	55014	STX17	syntaxin 17	SNAP receptor activity | SNARE binding | protein kinase binding | protein phosphatase binding	1	-	-
57506	228607	57506	MAVS	mitochondrial antiviral signaling protein	CARD domain binding | protein binding | protein kinase binding | signal transducer activity	1	-	-
60493	380601	60493	FASTKD5	FAST kinase domains 5	protein kinase activity	1	-	-
79072	69577	79072	FASTKD3	FAST kinase domains 3	protein kinase activity	1	-	-
79675	320720	79675	FASTKD1	FAST kinase domains 1	protein kinase activity	1	-	-
291	11739	291	SLC25A4	solute carrier family 25 (mitochondrial carrier; adenine nucleotide translocator), member 4	adenine transmembrane transporter activity | protein binding	1	-	-
292	11740	292	SLC25A5	solute carrier family 25 (mitochondrial carrier; adenine nucleotide translocator), member 5	adenine transmembrane transporter activity | protein binding	1	-	-
665	12177	665	BNIP3L	BCL2/adenovirus E1B 19kDa interacting protein 3-like	identical protein binding | lamin binding | protein binding | protein heterodimerization activity | protein homodimerization activity	1	-	-
2108	110842	2108	ETFA	electron-transfer-flavoprotein, alpha polypeptide	electron carrier activity | flavin adenine dinucleotide binding | oxidoreductase activity	1	-	-
25821	68291	25821	MTO1	mitochondrial tRNA translation optimization 1	flavin adenine dinucleotide binding	1	-	-
80273	17713	80273	GRPEL1	GrpE-like 1, mitochondrial (E. coli)	adenyl-nucleotide exchange factor activity | chaperone binding | protein homodimerization activity | unfolded protein binding	1	-	-
83447	73333	83447	SLC25A31	solute carrier family 25 (mitochondrial carrier; adenine nucleotide translocator), member 31	transporter activity	1	-	-
115286	67582	115286	SLC25A26	solute carrier family 25 (S-adenosylmethionine carrier), member 26	S-adenosyl-L-methionine transmembrane transporter activity	1	-	-
134266	17714	134266	GRPEL2	GrpE-like 2, mitochondrial (E. coli)	adenyl-nucleotide exchange factor activity | chaperone binding | protein homodimerization activity | unfolded protein binding	1	-	-
2926	231413	2926	GRSF1	G-rich RNA sequence binding factor 1	RNA binding | mRNA binding | nucleotide binding	1	-	-
6150	19935	6150	MRPL23	mitochondrial ribosomal protein L23	RNA binding | nucleotide binding | structural constituent of ribosome	1	-	-
7417	22334	7417	VDAC2	voltage-dependent anion channel 2	nucleotide binding | porin activity | protein binding | voltage-gated anion channel activity	1	-	-
7419	22335	7419	VDAC3	voltage-dependent anion channel 3	nucleotide binding | porin activity | voltage-gated anion channel activity	1	-	-
10463	109108	10463	SLC30A9	solute carrier family 30 (zinc transporter), member 9	cation transmembrane transporter activity | chromatin binding | ligand-dependent nuclear receptor binding | ligand-dependent nuclear receptor transcription coactivator activity | nucleotide binding | sequence-specific DNA binding transcription factor activity	1	-	-
54148	27393	54148	MRPL39	mitochondrial ribosomal protein L39	molecular_function | nucleotide binding	1	-	-
55186	192287	55186	SLC25A36	solute carrier family 25 (pyrimidine nucleotide carrier ), member 36	0	1	-	-
60386	67283	60386	SLC25A19	solute carrier family 25 (mitochondrial thiamine pyrophosphate carrier), member 19	deoxynucleotide transmembrane transporter activity	1	-	-
81892	380773	81892	SLIRP	SRA stem-loop interacting RNA binding protein	RNA binding | nucleotide binding	1	-	-
84275	70556	84275	SLC25A33	solute carrier family 25 (pyrimidine nucleotide carrier), member 33	0	1	-	-
140886	93728	140886	PABPC5	poly(A) binding protein, cytoplasmic 5	RNA binding | nucleotide binding	1	-	-
84881	71989	84881	RPUSD4	RNA pseudouridylate synthase domain containing 4	RNA binding | protein binding | pseudouridine synthase activity	1	-	-
285367	101122	285367	RPUSD3	RNA pseudouridylate synthase domain containing 3	RNA binding | pseudouridine synthase activity	1	-	-
4694	54405	4694	NDUFA1	NADH dehydrogenase (ubiquinone) 1 alpha subcomplex, 1, 7.5kDa	NADH dehydrogenase (ubiquinone) activity	1	-	-
4695	17991	4695	NDUFA2	NADH dehydrogenase (ubiquinone) 1 alpha subcomplex, 2, 8kDa	NADH dehydrogenase (ubiquinone) activity	1	-	-
4696	66091	4696	NDUFA3	NADH dehydrogenase (ubiquinone) 1 alpha subcomplex, 3, 9kDa	NADH dehydrogenase (ubiquinone) activity	1	-	-
4697	17992	4697	NDUFA4	NADH dehydrogenase (ubiquinone) 1 alpha subcomplex, 4, 9kDa	NADH dehydrogenase (ubiquinone) activity | cytochrome-c oxidase activity | protein complex binding	1	-	-
4698	68202	4698	NDUFA5	NADH dehydrogenase (ubiquinone) 1 alpha subcomplex, 5	NADH dehydrogenase (ubiquinone) activity	1	-	-
4700	67130	4700	NDUFA6	NADH dehydrogenase (ubiquinone) 1 alpha subcomplex, 6, 14kDa	NADH dehydrogenase (ubiquinone) activity	1	-	-
4701	66416	4701	NDUFA7	NADH dehydrogenase (ubiquinone) 1 alpha subcomplex, 7, 14.5kDa	NADH dehydrogenase (ubiquinone) activity	1	-	-
4702	68375	4702	NDUFA8	NADH dehydrogenase (ubiquinone) 1 alpha subcomplex, 8, 19kDa	NADH dehydrogenase (ubiquinone) activity | protein complex binding	1	-	-
4704	66108	4704	NDUFA9	NADH dehydrogenase (ubiquinone) 1 alpha subcomplex, 9, 39kDa	NADH dehydrogenase (ubiquinone) activity | NADH dehydrogenase activity | coenzyme binding | protein binding | protein complex binding	1	-	-
4706	70316	4706	NDUFAB1	NADH dehydrogenase (ubiquinone) 1, alpha/beta subcomplex, 1, 8kDa	ACP phosphopantetheine attachment site binding involved in fatty acid biosynthetic process | NADH dehydrogenase (ubiquinone) activity | calcium ion binding | fatty acid binding	1	-	-
4707	-	4707	NDUFB1	NADH dehydrogenase (ubiquinone) 1 beta subcomplex, 1, 7kDa	NADH dehydrogenase (ubiquinone) activity	1	-	-
4708	68198	4708	NDUFB2	NADH dehydrogenase (ubiquinone) 1 beta subcomplex, 2, 8kDa	NADH dehydrogenase (ubiquinone) activity	1	-	-
4709	66495	4709	NDUFB3	NADH dehydrogenase (ubiquinone) 1 beta subcomplex, 3, 12kDa	NADH dehydrogenase (ubiquinone) activity	1	-	-
4710	68194	4710	NDUFB4	NADH dehydrogenase (ubiquinone) 1 beta subcomplex, 4, 15kDa	NADH dehydrogenase (ubiquinone) activity	1	-	-
4711	66046	4711	NDUFB5	NADH dehydrogenase (ubiquinone) 1 beta subcomplex, 5, 16kDa	NADH dehydrogenase (ubiquinone) activity	1	-	-
4712	230075	4712	NDUFB6	NADH dehydrogenase (ubiquinone) 1 beta subcomplex, 6, 17kDa	NADH dehydrogenase (ubiquinone) activity	1	-	-
4713	66916	4713	NDUFB7	NADH dehydrogenase (ubiquinone) 1 beta subcomplex, 7, 18kDa	NADH dehydrogenase (ubiquinone) activity	1	-	-
4714	67264	4714	NDUFB8	NADH dehydrogenase (ubiquinone) 1 beta subcomplex, 8, 19kDa	NADH dehydrogenase (ubiquinone) activity	1	-	-
4715	66218	4715	NDUFB9	NADH dehydrogenase (ubiquinone) 1 beta subcomplex, 9, 22kDa	NADH dehydrogenase (ubiquinone) activity	1	-	-
4716	68342	4716	NDUFB10	NADH dehydrogenase (ubiquinone) 1 beta subcomplex, 10, 22kDa	NADH dehydrogenase (ubiquinone) activity | protein binding	1	-	-
4717	66377	4717	NDUFC1	NADH dehydrogenase (ubiquinone) 1, subcomplex unknown, 1, 6kDa	NADH dehydrogenase (ubiquinone) activity	1	-	-
4718	68197	4718	NDUFC2	NADH dehydrogenase (ubiquinone) 1, subcomplex unknown, 2, 14.5kDa	NADH dehydrogenase (ubiquinone) activity	1	-	-
4724	17993	4724	NDUFS4	NADH dehydrogenase (ubiquinone) Fe-S protein 4, 18kDa (NADH-coenzyme Q reductase)	NADH dehydrogenase (ubiquinone) activity	1	-	-
4725	595136	4725	NDUFS5	NADH dehydrogenase (ubiquinone) Fe-S protein 5, 15kDa (NADH-coenzyme Q reductase)	NADH dehydrogenase (ubiquinone) activity	1	-	-
4726	407785	4726	NDUFS6	NADH dehydrogenase (ubiquinone) Fe-S protein 6, 13kDa (NADH-coenzyme Q reductase)	NADH dehydrogenase (ubiquinone) activity | electron carrier activity	1	-	-
4731	78330	4731	NDUFV3	NADH dehydrogenase (ubiquinone) flavoprotein 3, 10kDa	NADH dehydrogenase (ubiquinone) activity	1	-	-
25915	66706	25915	NDUFAF3	NADH dehydrogenase (ubiquinone) complex I, assembly factor 3	protein binding	1	-	-
29078	68493	29078	NDUFAF4	NADH dehydrogenase (ubiquinone) complex I, assembly factor 4	calmodulin binding | protein binding	1	-	-
51103	69702	51103	NDUFAF1	NADH dehydrogenase (ubiquinone) complex I, assembly factor 1	protein binding | unfolded protein binding	1	-	-
51295	26940	51295	ECSIT	ECSIT signalling integrator	oxidoreductase activity, acting on NAD(P)H | protein binding | sequence-specific DNA binding transcription factor activity | signal transducer activity	1	-	-
54539	104130	54539	NDUFB11	NADH dehydrogenase (ubiquinone) 1 beta subcomplex, 11, 17.3kDa	0	1	-	-
55967	66414	55967	NDUFA12	NADH dehydrogenase (ubiquinone) 1 alpha subcomplex, 12	NADH dehydrogenase (ubiquinone) activity | electron carrier activity	1	-	-
91942	75597	91942	NDUFAF2	NADH dehydrogenase (ubiquinone) complex I, assembly factor 2	0	1	-	-
126328	69875	126328	NDUFA11	NADH dehydrogenase (ubiquinone) 1 alpha subcomplex, 11, 14.7kDa	0	1	-	-
137682	76947	137682	NDUFAF6	NADH dehydrogenase (ubiquinone) complex I, assembly factor 6	transferase activity	1	-	-
2653	68133	2653	GCSH	glycine cleavage system protein H (aminomethyl carrier)	aminomethyltransferase activity | enzyme binding	1	-	-
23479	66383	23479	ISCU	iron-sulfur cluster assembly enzyme	iron ion binding | iron-sulfur cluster binding | protein binding | protein complex scaffold	1	-	-
51117	227683	51117	COQ4	coenzyme Q4	0	1	-	-
57017	67914	57017	COQ9	coenzyme Q9	0	1	-	-
64083	66629	64083	GOLPH3	golgi phosphoprotein 3 (coat-protein)	enzyme binding | phosphatidylinositol-4-phosphate binding | protein binding	1	-	-
80219	67876	80219	COQ10B	coenzyme Q10 homolog B (S. cerevisiae)	0	1	-	-
93058	210582	93058	COQ10A	coenzyme Q10 homolog A (S. cerevisiae)	0	1	-	-
1327	12857	1327	COX4I1	cytochrome c oxidase subunit IV isoform 1	cytochrome-c oxidase activity | protein binding	1	-	-
1329	12859	1329	COX5B	cytochrome c oxidase subunit Vb	cytochrome-c oxidase activity | metal ion binding	1	-	-
1337	12861	1337	COX6A1	cytochrome c oxidase subunit VIa polypeptide 1	cytochrome-c oxidase activity	1	-	-
1339	12862	1339	COX6A2	cytochrome c oxidase subunit VIa polypeptide 2	cytochrome-c oxidase activity	1	-	-
1340	110323	1340	COX6B1	cytochrome c oxidase subunit VIb polypeptide 1 (ubiquitous)	cytochrome-c oxidase activity	1	-	-
1345	12864	1345	COX6C	cytochrome c oxidase subunit VIc	cytochrome-c oxidase activity	1	-	-
1346	12865	1346	COX7A1	cytochrome c oxidase subunit VIIa polypeptide 1 (muscle)	cytochrome-c oxidase activity | electron carrier activity	1	-	-
1347	12866	1347	COX7A2	cytochrome c oxidase subunit VIIa polypeptide 2 (liver)	cytochrome-c oxidase activity | electron carrier activity	1	-	-
1349	66142	1349	COX7B	cytochrome c oxidase subunit VIIb	cytochrome-c oxidase activity	1	-	-
1350	12867	1350	COX7C	cytochrome c oxidase subunit VIIc	cytochrome-c oxidase activity	1	-	-
1351	12868	1351	COX8A	cytochrome c oxidase subunit VIIIA (ubiquitous)	cytochrome-c oxidase activity	1	-	-
1353	69802	1353	COX11	cytochrome c oxidase assembly homolog 11 (yeast)	copper ion binding | cytochrome-c oxidase activity | electron carrier activity	1	-	-
1355	226139	1355	COX15	cytochrome c oxidase assembly homolog 15 (yeast)	cytochrome-c oxidase activity | oxidoreductase activity, acting on the CH-CH group of donors	1	-	-
1537	66445	1537	CYC1	cytochrome c-1	electron transporter, transferring electrons from CoQH2-cytochrome c reductase complex and cytochrome c oxidase complex activity | heme binding | iron ion binding	1	-	-
4513	17709	4513	COX2	cytochrome c oxidase subunit II	copper ion binding | cytochrome-c oxidase activity | metal ion binding | oxidoreductase activity	1	-	-
4514	17710	4514	COX3	cytochrome c oxidase III	cytochrome-c oxidase activity | heme-copper terminal oxidase activity | oxidoreductase activity	1	-	-
4519	17711	4519	CYTB	cytochrome b	electron carrier activity | metal ion binding | oxidoreductase activity | protein complex binding	1	-	-
5018	69089	5018	OXA1L	oxidase (cytochrome c) assembly 1-like	mitochondrial ribosome binding | protein binding | protein homodimerization activity	1	-	-
6341	52892	6341	SCO1	SCO1 cytochrome c oxidase assembly protein	copper ion binding	1	-	-
6834	20930	6834	SURF1	surfeit 1	cytochrome-c oxidase activity | protein binding	1	-	-
7381	67530	7381	UQCRB	ubiquinol-cytochrome c reductase binding protein	0	1	-	-
7384	22273	7384	UQCRC1	ubiquinol-cytochrome c reductase core protein I	metal ion binding | protein complex binding | ubiquinol-cytochrome-c reductase activity	1	-	-
7385	67003	7385	UQCRC2	ubiquinol-cytochrome c reductase core protein II	metal ion binding | metalloendopeptidase activity | protein binding | protein complex binding	1	-	-
7388	66576	7388	UQCRH	ubiquinol-cytochrome c reductase hinge protein	protein complex binding | ubiquinol-cytochrome-c reductase activity	1	-	-
9167	20463	9167	COX7A2L	cytochrome c oxidase subunit VIIa polypeptide 2 like	cytochrome-c oxidase activity | electron carrier activity	1	-	-
9377	12858	9377	COX5A	cytochrome c oxidase subunit Va	cytochrome-c oxidase activity | electron carrier activity | metal ion binding	1	-	-
9997	100126824	9997	SCO2	SCO2 cytochrome c oxidase assembly protein	copper ion binding	1	-	-
10063	12856	10063	COX17	COX17 cytochrome c oxidase copper chaperone	copper chaperone activity | copper ion binding	1	-	-
10975	66594	10975	UQCR11	ubiquinol-cytochrome c reductase, complex III subunit XI	electron carrier activity | ubiquinol-cytochrome-c reductase activity	1	-	-
27089	22272	27089	UQCRQ	ubiquinol-cytochrome c reductase, complex III subunit VII, 9.5kDa	ubiquinol-cytochrome-c reductase activity	1	-	-
28958	52469	28958	COA3	cytochrome c oxidase assembly factor 3	protein binding	1	-	-
29796	66152	29796	UQCR10	ubiquinol-cytochrome c reductase, complex III subunit X	ubiquinol-cytochrome-c reductase activity	1	-	-
51204	70207	51204	TACO1	translational activator of mitochondrially encoded cytochrome c oxidase I	0	1	-	-
51241	66272	51241	COX16	COX16 cytochrome c oxidase assembly homolog (S. cerevisiae)	molecular_function	1	-	-
51287	68185	51287	COA4	cytochrome c oxidase assembly factor 4 homolog (S. cerevisiae)	0	1	-	-
54205	13063	54205	CYCS	cytochrome c, somatic	electron transporter, transferring electrons from CoQH2-cytochrome c reductase complex and cytochrome c oxidase complex activity | heme binding | iron ion binding | protein binding | protein serine/threonine phosphatase activity	1	-	-
55245	56046	55245	UQCC1	ubiquinol-cytochrome c reductase complex assembly factor 1	0	1	-	-
55744	-	55744	COA1	cytochrome c oxidase assembly factor 1 homolog (S. cerevisiae)	0	1	-	-
65260	69893	65260	COA7	cytochrome c oxidase assembly factor 7 (putative)	0	1	-	-
80777	66427	80777	CYB5B	cytochrome b5 type B (outer mitochondrial membrane)	heme binding | metal ion binding	1	-	-
84300	67267	84300	UQCC2	ubiquinol-cytochrome c reductase complex assembly factor 2	0	1	-	-
84701	84682	84701	COX4I2	cytochrome c oxidase subunit IV isoform 2 (lung)	cytochrome-c oxidase activity	1	-	-
84987	66379	84987	COX14	cytochrome c oxidase assembly homolog 14 (S. cerevisiae)	0	1	-	-
90639	68033	90639	COX19	cytochrome c oxidase assembly homolog 19 (S. cerevisiae)	0	1	-	-
116228	66359	116228	COX20	COX20 cytochrome C oxidase assembly factor	0	1	-	-
125965	333182	125965	COX6B2	cytochrome c oxidase subunit VIb polypeptide 2 (testis)	cytochrome-c oxidase activity	1	-	-
285521	231430	285521	COX18	COX18 cytochrome C oxidase assembly factor	protein transporter activity	1	-	-
341947	75483	341947	COX8C	cytochrome c oxidase subunit VIIIC	cytochrome-c oxidase activity	1	-	-
388753	67892	388753	COA6	cytochrome c oxidase assembly factor 6 homolog (S. cerevisiae)	cytochrome-c oxidase activity | molecular_function	1	-	-
493753	76178	493753	COA5	cytochrome c oxidase assembly factor 5	0	1	-	-
2109	110826	2109	ETFB	electron-transfer-flavoprotein, beta polypeptide	electron carrier activity	1	-	-
2230	14148	2230	FDX1	ferredoxin 1	2 iron, 2 sulfur cluster binding | electron carrier activity | iron ion binding	1	-	-
6391	66052	6391	SDHC	succinate dehydrogenase complex, subunit C, integral membrane protein, 15kDa	electron carrier activity | heme binding | metal ion binding | succinate dehydrogenase activity	1	-	-
6392	66925	6392	SDHD	succinate dehydrogenase complex, subunit D, integral membrane protein	electron carrier activity | heme binding | metal ion binding | succinate dehydrogenase activity | ubiquinone binding	1	-	-
51022	69367	51022	GLRX2	glutaredoxin 2	2 iron, 2 sulfur cluster binding | arsenate reductase (glutaredoxin) activity | electron carrier activity | glutathione disulfide oxidoreductase activity | metal ion binding | protein disulfide isomerase activity | protein disulfide oxidoreductase activity	1	-	-
51218	73046	51218	GLRX5	glutaredoxin 5	2 iron, 2 sulfur cluster binding | electron carrier activity | metal ion binding | protein disulfide oxidoreductase activity	1	-	-
112812	68165	112812	FDX1L	ferredoxin 1-like	2 iron, 2 sulfur cluster binding | electron carrier activity | metal ion binding	1	-	-
7350	22227	7350	UCP1	uncoupling protein 1 (mitochondrial, proton carrier)	oxidative phosphorylation uncoupler activity	1	-	-
7351	22228	7351	UCP2	uncoupling protein 2 (mitochondrial, proton carrier)	0	1	-	-
7352	22229	7352	UCP3	uncoupling protein 3 (mitochondrial, proton carrier)	oxidative phosphorylation uncoupler activity | transporter activity	1	-	-
8050	27402	8050	PDHX	pyruvate dehydrogenase complex, component X	transferase activity, transferring acyl groups	1	-	-
54949	66072	54949	SDHAF2	succinate dehydrogenase complex assembly factor 2	protein binding	1	-	-
55066	319518	55066	PDPR	pyruvate dehydrogenase phosphatase regulatory subunit	aminomethyltransferase activity | oxidoreductase activity	1	-	-
83693	72552	83693	HSDL1	hydroxysteroid dehydrogenase like 1	oxidoreductase activity	1	-	-
644096	68332	644096	SDHAF1	succinate dehydrogenase complex assembly factor 1	0	1	-	-
64847	217116	64847	SPATA20	spermatogenesis associated 20	catalytic activity	1	-	-
79746	67856	79746	ECHDC3	enoyl CoA hydratase domain containing 3	catalytic activity	1	-	-
79763	664994	79763	ISOC2	isochorismatase domain containing 2	catalytic activity | protein binding	1	-	-
167681	244954	167681	PRSS35	protease, serine, 35	catalytic activity	1	-	-
26589	67308	26589	MRPL46	mitochondrial ribosomal protein L46	hydrolase activity | molecular_function	1	-	-
81932	72748	81932	HDHD3	haloacid dehalogenase-like hydrolase domain containing 3	hydrolase activity | protein binding	1	-	-
84947	321007	84947	SERAC1	serine active site containing 1	hydrolase activity, acting on ester bonds	1	-	-
285315	329659	285315	C3orf33	chromosome 3 open reading frame 33	hydrolase activity, acting on ester bonds | nucleic acid binding	1	-	-
25828	56551	25828	TXN2	thioredoxin 2	protein complex binding | protein disulfide oxidoreductase activity	1	-	-
55074	170719	55074	OXR1	oxidation resistance 1	molecular_function | oxidoreductase activity	1	-	-
84816	170728	84816	RTN4IP1	reticulon 4 interacting protein 1	oxidoreductase activity | zinc ion binding	1	-	-
131474	72170	131474	CHCHD4	coiled-coil-helix-coiled-coil-helix domain containing 4	protein disulfide oxidoreductase activity	1	-	-
339229	66431	339229	OXLD1	oxidoreductase-like domain containing 1	0	1	-	-
55268	52430	55268	ECHDC2	enoyl CoA hydratase domain containing 2	lyase activity	1	-	-
100130890	77032	100130890	TSTD3	thiosulfate sulfurtransferase (rhodanese)-like domain containing 3	0	1	-	-
100131187	226654	100131187	TSTD1	thiosulfate sulfurtransferase (rhodanese)-like domain containing 1	0	1	-	-
10102	66399	10102	TSFM	Ts translation elongation factor, mitochondrial	translation elongation factor activity	1	-	-
54471	239555	54471	MIEF1	mitochondrial elongation factor 1	identical protein binding | protein binding	1	-	-
79736	68550	79736	TEFM	transcription elongation factor, mitochondrial	DNA polymerase processivity factor activity | crossover junction endodeoxyribonuclease activity | nucleic acid binding | protein binding	1	-	-
27249	109129	27249	MMADHC	methylmalonic aciduria (cobalamin deficiency) cblD type, with homocystinuria	0	1	-	-

## Sheet: Nucleotide Regulated
HumanGeneID	MouseGeneID	GeneID	Symbol	description	GO molfunc	MCARTA2_LIST	KeggECs	UniProtEC_list
56922	72039	56922	MCCC1	methylcrotonoyl-CoA carboxylase 1 (alpha)	ATP binding | biotin binding | biotin carboxylase activity | metal ion binding | methylcrotonoyl-CoA carboxylase activity | protein binding	1	6.4.1.4	6.4.1.4
64087	78038	64087	MCCC2	methylcrotonoyl-CoA carboxylase 2 (beta)	ATP binding | methylcrotonoyl-CoA carboxylase activity | protein binding	1	6.4.1.4	6.4.1.4
5095	110821	5095	PCCA	propionyl CoA carboxylase, alpha polypeptide	ATP binding | biotin binding | biotin carboxylase activity | enzyme binding | metal ion binding | propionyl-CoA carboxylase activity	1	6.4.1.3	6.4.1.3
5096	66904	5096	PCCB	propionyl CoA carboxylase, beta polypeptide	ATP binding | propionyl-CoA carboxylase activity	1	6.4.1.3	6.4.1.3
31	107476	31	ACACA	acetyl-CoA carboxylase alpha	ATP binding | acetyl-CoA carboxylase activity | biotin carboxylase activity | metal ion binding | protein binding	1	6.3.4.14|6.4.1.2	6.4.1.2|6.3.4.14
32	100705	32	ACACB	acetyl-CoA carboxylase beta	ATP binding | acetyl-CoA carboxylase activity | biotin binding | biotin carboxylase activity | metal ion binding | protein binding	1	6.3.4.14|6.4.1.2	6.4.1.2|6.3.4.14
5091	18563	5091	PC	pyruvate carboxylase	ATP binding | DNA binding | biotin binding | biotin carboxylase activity | metal ion binding | pyruvate carboxylase activity	1	6.4.1.1	6.4.1.1
55278	76563	55278	QRSL1	glutaminyl-tRNA synthase (glutamine-hydrolyzing)-like 1	ATP binding | glutaminyl-tRNA synthase (glutamine-hydrolyzing) activity	1	6.3.5.6|6.3.5.7	6.3.5.7
5188	229487	5188	PET112	PET112 homolog (yeast)	ATP binding | glutaminyl-tRNA synthase (glutamine-hydrolyzing) activity | translation factor activity, nucleic acid binding	1	6.3.5.6|6.3.5.7	6.3.5.-
283459	384281	283459	GATC	glutamyl-tRNA(Gln) amidotransferase, subunit C	ATP binding | glutaminyl-tRNA synthase (glutamine-hydrolyzing) activity	1	6.3.5.6|6.3.5.7	6.3.5.-
25902	270685	25902	MTHFD1L	methylenetetrahydrofolate dehydrogenase (NADP+ dependent) 1-like	ATP binding | formate-tetrahydrofolate ligase activity | methenyltetrahydrofolate cyclohydrolase activity | methylenetetrahydrofolate dehydrogenase (NADP+) activity | protein homodimerization activity	1	6.3.4.3	6.3.4.3
1373	227231	1373	CPS1	carbamoyl-phosphate synthase 1, mitochondrial	ATP binding | calcium ion binding | carbamoyl-phosphate synthase (ammonia) activity | endopeptidase activity | glutamate binding | modified amino acid binding | phospholipid binding | protein binding | protein complex binding	1	6.3.4.16	6.3.4.16
10588	100039707	10588	MTHFS	5,10-methenyltetrahydrofolate synthetase (5-formyltetrahydrofolate cyclo-ligase)	5-formyltetrahydrofolate cyclo-ligase activity | ATP binding | folic acid binding	1	6.3.3.2	6.3.3.2
10606	67054	10606	PAICS	phosphoribosylaminoimidazole carboxylase, phosphoribosylaminoimidazole succinocarboxamide synthetase	ATP binding | identical protein binding | phosphoribosylaminoimidazole carboxylase activity | phosphoribosylaminoimidazolesuccinocarboxamide synthase activity | protein binding	1	4.1.1.21|6.3.2.6	6.3.2.6|4.1.1.21
2356	14287	2356	FPGS	folylpolyglutamate synthase	ATP binding | tetrahydrofolylpolyglutamate synthase activity	1	6.3.2.17	6.3.2.17
8803	20916	8803	SUCLA2	succinate-CoA ligase, ADP-forming, beta subunit	ATP binding | metal ion binding | protein binding | succinate-CoA ligase (ADP-forming) activity	1	6.2.1.4|6.2.1.5	6.2.1.5
8802	56451	8802	SUCLG1	succinate-CoA ligase, alpha subunit	ATP citrate synthase activity | GDP binding | GTP binding | cofactor binding | protein heterodimerization activity | succinate-CoA ligase (ADP-forming) activity | succinate-CoA ligase (GDP-forming) activity	1	6.2.1.4|6.2.1.5	6.2.1.4|6.2.1.5
8801	20917	8801	SUCLG2	succinate-CoA ligase, GDP-forming, beta subunit	ATP binding | GDP binding | GTP binding | protein heterodimerization activity | succinate-CoA ligase (GDP-forming) activity	1	6.2.1.4|6.2.1.5	6.2.1.4
2180	14081	2180	ACSL1	acyl-CoA synthetase long-chain family member 1	ATP binding | long-chain fatty acid-CoA ligase activity	1	6.2.1.3	6.2.1.3
2182	50790	2182	ACSL4	acyl-CoA synthetase long-chain family member 4	ATP binding | arachidonate-CoA ligase activity | long-chain fatty acid-CoA ligase activity | very long-chain fatty acid-CoA ligase activity	1	6.2.1.3	6.2.1.3
23305	216739	23305	ACSL6	acyl-CoA synthetase long-chain family member 6	ATP binding | enzyme binding | long-chain fatty acid-CoA ligase activity | protein homodimerization activity	1	6.2.1.3	6.2.1.3
6296	20216	6296	ACSM3	acyl-CoA synthetase medium-chain family member 3	ATP binding | butyrate-CoA ligase activity | fatty acid ligase activity | metal ion binding | molecular_function	1	6.2.1.2	6.2.1.2
54988	272428	54988	ACSM5	acyl-CoA synthetase medium-chain family member 5	ATP binding | GTP binding | butyrate-CoA ligase activity | metal ion binding	1	6.2.1.2	6.2.1.2
116285	117147	116285	ACSM1	acyl-CoA synthetase medium-chain family member 1	ATP binding | GTP binding | acyl-CoA ligase activity | butyrate-CoA ligase activity | fatty acid ligase activity | metal ion binding	1	6.2.1.2	6.2.1.2
123876	233799	123876	ACSM2A	acyl-CoA synthetase medium-chain family member 2A	ATP binding | butyrate-CoA ligase activity | metal ion binding	1	6.2.1.2	6.2.1.2
79611	380660	79611	ACSS3	acyl-CoA synthetase short-chain family member 3	ATP binding | acetate-CoA ligase activity	1	6.2.1.17	6.2.1.1
84532	68738	84532	ACSS1	acyl-CoA synthetase short-chain family member 1	AMP binding | ATP binding | acetate-CoA ligase activity | protein binding	1	6.2.1.1	6.2.1.1
80221	264895	80221	ACSF2	acyl-CoA synthetase family member 2	ATP binding | ligase activity	1	-	6.2.1.-
197322	257633	197322	ACSF3	acyl-CoA synthetase family member 3	ATP binding | acid-thiol ligase activity | malonyl-CoA synthetase activity	1	-	6.2.1.-
57176	68915	57176	VARS2	valyl-tRNA synthetase 2, mitochondrial	ATP binding | aminoacyl-tRNA editing activity | valine-tRNA ligase activity	1	6.1.1.9	6.1.1.9
57505	224805	57505	AARS2	alanyl-tRNA synthetase 2, mitochondrial	ATP binding | alanine-tRNA ligase activity | metal ion binding | tRNA binding	1	6.1.1.7	6.1.1.7
3735	85305	3735	KARS	lysyl-tRNA synthetase	ATP binding | amino acid binding | lysine-tRNA ligase activity | metal ion binding | protein binding | tRNA binding	1	6.1.1.6	6.1.1.6
55699	381314	55699	IARS2	isoleucyl-tRNA synthetase 2, mitochondrial	ATP binding | aminoacyl-tRNA editing activity | isoleucine-tRNA ligase activity	1	6.1.1.5	6.1.1.5
23395	102436	23395	LARS2	leucyl-tRNA synthetase 2, mitochondrial	ATP binding | aminoacyl-tRNA editing activity | leucine-tRNA ligase activity	1	6.1.1.4	6.1.1.4
6897	110960	6897	TARS	threonyl-tRNA synthetase	ATP binding | protein homodimerization activity | threonine-tRNA ligase activity	1	6.1.1.3	6.1.1.3
80222	71807	80222	TARS2	threonyl-tRNA synthetase 2, mitochondrial (putative)	ATP binding | molecular_function | threonine-tRNA ligase activity	1	6.1.1.3	6.1.1.3
79731	244141	79731	NARS2	asparaginyl-tRNA synthetase 2, mitochondrial (putative)	ATP binding | asparagine-tRNA ligase activity | nucleic acid binding	1	6.1.1.22	6.1.1.22
23438	70791	23438	HARS2	histidyl-tRNA synthetase 2, mitochondrial	ATP binding | histidine-tRNA ligase activity	1	6.1.1.21	6.1.1.21
10667	69955	10667	FARS2	phenylalanyl-tRNA synthetase 2, mitochondrial	ATP binding | magnesium ion binding | phenylalanine-tRNA ligase activity | tRNA binding	1	6.1.1.20	6.1.1.20
10352	70560	10352	WARS2	tryptophanyl tRNA synthetase 2, mitochondrial	ATP binding | tryptophan-tRNA ligase activity	1	6.1.1.2	6.1.1.2
5917	104458	5917	RARS	arginyl-tRNA synthetase	ATP binding | arginine binding | arginine-tRNA ligase activity | protein binding | tRNA binding	1	6.1.1.19	6.1.1.19
57038	109093	57038	RARS2	arginyl-tRNA synthetase 2, mitochondrial	ATP binding | arginine-tRNA ligase activity	1	6.1.1.19	6.1.1.19
124454	67417	124454	EARS2	glutamyl-tRNA synthetase 2, mitochondrial	ATP binding | glutamate-tRNA ligase activity | glutamate-tRNA(Gln) ligase activity | tRNA binding	1	6.1.1.17	6.1.1.17
79587	71941	79587	CARS2	cysteinyl-tRNA synthetase 2, mitochondrial (putative)	ATP binding | cysteine-tRNA ligase activity | metal ion binding	1	6.1.1.16	6.1.1.16
25973	230577	25973	PARS2	prolyl-tRNA synthetase 2, mitochondrial (putative)	ATP binding | proline-tRNA ligase activity	1	6.1.1.15	6.1.1.15
55157	226539	55157	DARS2	aspartyl-tRNA synthetase 2, mitochondrial	ATP binding | aspartate-tRNA ligase activity | aspartate-tRNA(Asn) ligase activity | protein binding | protein homodimerization activity | tRNA binding	1	6.1.1.12	6.1.1.12
54938	71984	54938	SARS2	seryl-tRNA synthetase 2, mitochondrial	ATP binding | serine-tRNA ligase activity	1	6.1.1.11	6.1.1.11
92935	212679	92935	MARS2	methionyl-tRNA synthetase 2, mitochondrial	ATP binding | methionine-tRNA ligase activity	1	6.1.1.10	6.1.1.10
51067	70120	51067	YARS2	tyrosyl-tRNA synthetase 2, mitochondrial	ATP binding | protein homodimerization activity | tRNA binding | tyrosine binding | tyrosine-tRNA ligase activity	1	6.1.1.1	6.1.1.1
7156	21975	7156	TOP3A	topoisomerase (DNA) III alpha	ATP binding | DNA binding | DNA topoisomerase type I activity | protein binding | zinc ion binding	1	5.99.1.2	5.99.1.2
116447	72960	116447	TOP1MT	topoisomerase (DNA) I, mitochondrial	ATP binding | DNA binding | DNA topoisomerase type I activity | DNA topoisomerase type II (ATP-hydrolyzing) activity	1	5.99.1.2	5.99.1.2
80324	56361	80324	PUS1	pseudouridylate synthase 1	DNA binding | RNA binding | ligand-dependent nuclear receptor transcription coactivator activity | pseudouridine synthase activity | pseudouridylate synthase activity	1	5.4.99.12	5.4.99.12
26995	227682	26995	TRUB2	TruB pseudouridine (psi) synthase family member 2	RNA binding | pseudouridine synthase activity	1	-	5.4.99.-
126789	433813	126789	PUSL1	pseudouridylate synthase-like 1	RNA binding | pseudouridine synthase activity	1	-	5.4.99.-
128240	246703	128240	APOA1BP	apolipoprotein A-I binding protein	isomerase activity | metal ion binding | nucleotide binding | protein binding | protein homodimerization activity	1	5.1.99.6	5.1.99.6
55739	69225	55739	CARKD	carbohydrate kinase domain containing	ATP binding | ATP-dependent NAD(P)H-hydrate dehydratase activity | molecular_function	1	4.2.1.93	4.2.1.93
3030	97212	3030	HADHA	hydroxyacyl-CoA dehydrogenase/3-ketoacyl-CoA thiolase/enoyl-CoA hydratase (trifunctional protein), alpha subunit	3-hydroxyacyl-CoA dehydrogenase activity | NAD binding | acetyl-CoA C-acetyltransferase activity | enoyl-CoA hydratase activity | fatty-acyl-CoA binding | long-chain-3-hydroxyacyl-CoA dehydrogenase activity | long-chain-enoyl-CoA hydratase activity | protein binding | protein complex binding	1	1.1.1.211|4.2.1.17	4.2.1.17|1.1.1.211
4337	56738	4337	MOCS1	molybdenum cofactor synthesis 1	4 iron, 4 sulfur cluster binding | GTP binding | lyase activity | metal ion binding	1	4.1.99.18	4.1.99.22|4.6.1.17
5106	74551	5106	PCK2	phosphoenolpyruvate carboxykinase 2 (mitochondrial)	GTP binding | metal ion binding | phosphoenolpyruvate carboxykinase (GTP) activity | phosphoenolpyruvate carboxykinase activity | protein binding	1	4.1.1.32	4.1.1.32
4976	74143	4976	OPA1	optic atrophy 1 (autosomal dominant)	GTP binding | GTPase activity | magnesium ion binding | protein binding	1	3.6.5.5	3.6.5.5
10059	74006	10059	DNM1L	dynamin 1-like	GTP binding | GTPase activity | identical protein binding | protein binding | protein homodimerization activity | ubiquitin protein ligase binding	1	3.6.5.5	3.6.5.5
9927	170731	9927	MFN2	mitofusin 2	GTP binding | GTPase activity | protein binding | ubiquitin protein ligase binding	1	-	3.6.5.-
55288	59040	55288	RHOT1	ras homolog family member T1	GTP binding | GTPase activity | calcium ion binding | molecular_function | protein binding	1	-	3.6.5.-
55669	67414	55669	MFN1	mitofusin 1	GTP binding | GTPase activity | protein binding	1	-	3.6.5.-
60558	231279	60558	GUF1	GUF1 GTPase homolog (S. cerevisiae)	GTP binding | GTPase activity	1	-	3.6.5.-
89941	214952	89941	RHOT2	ras homolog family member T2	GTP binding | GTPase activity | calcium ion binding | protein binding	1	-	3.6.5.-
3329	15510	3329	HSPD1	heat shock 60kDa protein 1 (chaperonin)	ATP binding | ATPase activity | DNA replication origin binding | chaperone binding | double-stranded RNA binding | lipopolysaccharide binding | p53 binding | protein binding | single-stranded DNA binding | unfolded protein binding	1	-	3.6.4.9
6832	338359	6832	SUPV3L1	suppressor of var1, 3-like 1 (S. cerevisiae)	3'-5' RNA helicase activity | ATP binding | ATP-dependent RNA helicase activity | DNA binding | DNA helicase activity | RNA binding | double-stranded RNA binding | helicase activity | protein binding | protein homodimerization activity	1	3.6.4.13	3.6.4.13
22907	72831	22907	DHX30	DEAH (Asp-Glu-Ala-His) box helicase 30	ATP binding | ATP-dependent helicase activity | chromatin binding | double-stranded RNA binding | protein binding	1	3.6.4.13	3.6.4.13
55794	71986	55794	DDX28	DEAD (Asp-Glu-Ala-Asp) box polypeptide 28	ATP binding | ATP-dependent helicase activity | RNA binding	1	-	3.6.4.13
9401	79456	9401	RECQL4	RecQ protein-like 4	ATP binding | ATP-dependent 3'-5' DNA helicase activity | annealing helicase activity | bubble DNA binding | zinc ion binding	1	3.6.4.12	3.6.4.12
56652	226153	56652	C10orf2	chromosome 10 open reading frame 2	5'-3' DNA helicase activity | ATP binding | protease binding | single-stranded DNA binding	1	3.6.4.12	3.6.4.12
80119	208084	80119	PIF1	PIF1 5'-to-3' DNA helicase	ATP binding | ATP-dependent 5'-3' DNA helicase activity | ATP-dependent 5'-3' DNA/RNA helicase activity | G-quadruplex DNA binding | magnesium ion binding | single-stranded DNA-dependent ATP-dependent DNA helicase activity | telomerase inhibitor activity | telomeric DNA binding	1	3.6.4.12	3.6.4.12
506	11947	506	ATP5B	ATP synthase, H+ transporting, mitochondrial F1 complex, beta polypeptide	ATP binding | ATPase activity | MHC class I protein binding | protein binding | proton-transporting ATP synthase activity, rotational mechanism | proton-transporting ATPase activity, rotational mechanism | transmembrane transporter activity | transporter activity	1	3.6.3.14	3.6.3.14
57205	231287	57205	ATP10D	ATPase, class V, type 10D	ATP binding | cation-transporting ATPase activity | magnesium ion binding | phospholipid-translocating ATPase activity | protein binding	1	3.6.3.1	3.6.3.1
81570	20480	81570	CLPB	ClpB caseinolytic peptidase B homolog (E. coli)	ATP binding | molecular_function | nucleoside-triphosphatase activity	1	-	3.6.1.3
84896	67979	84896	ATAD1	ATPase family, AAA domain containing 1	ATP binding | ATPase activity	1	-	3.6.1.3
2272	14198	2272	FHIT	fragile histidine triad	bis(5'-adenosyl)-triphosphatase activity | catalytic activity | hydrolase activity | identical protein binding | nucleotide binding | protein binding | ubiquitin protein ligase binding	1	3.6.1.29	3.6.1.29
1854	110074	1854	DUT	deoxyuridine triphosphatase	dUTP diphosphatase activity | protein binding	1	3.6.1.23	3.6.1.23
2617	353172	2617	GARS	glycyl-tRNA synthetase	ATP binding | glycine-tRNA ligase activity | protein dimerization activity	1	6.1.1.14	3.6.1.17|6.1.1.14
318	66401	318	NUDT2	nudix (nucleoside diphosphate linked moiety X)-type motif 2	GTP binding | bis(5'-nucleosyl)-tetraphosphatase (asymmetrical) activity | bis(5'-nucleosyl)-tetraphosphatase (symmetrical) activity	1	3.6.1.17	3.6.1.17
11164	53893	11164	NUDT5	nudix (nucleoside diphosphate linked moiety X)-type motif 5	ADP-ribose diphosphatase activity | ADP-sugar diphosphatase activity | m7G(5')pppN diphosphatase activity | magnesium ion binding | nucleoside-diphosphatase activity | snoRNA binding	1	3.6.1.13|3.6.1.58	3.6.1.13|3.6.1.58|2.7.7.-
53343	74167	53343	NUDT9	nudix (nucleoside diphosphate linked moiety X)-type motif 9	ADP-ribose diphosphatase activity | ADP-sugar diphosphatase activity | adenosine-diphosphatase activity	1	3.6.1.13	3.6.1.13
23409	75387	23409	SIRT4	sirtuin 4	NAD+ ADP-ribosyltransferase activity | NAD+ binding | NAD-dependent protein deacetylase activity | metal ion binding | protein binding	1	-	3.5.1.-|2.4.2.-|3.5.1.-
23408	68346	23408	SIRT5	sirtuin 5	NAD+ ADP-ribosyltransferase activity | NAD+ binding | protein-malonyllysine demalonylase activity | protein-succinyllysine desuccinylase activity | zinc ion binding	1	-	3.5.1.-
23410	64384	23410	SIRT3	sirtuin 3	NAD+ ADP-ribosyltransferase activity | NAD+ binding | NAD-dependent histone deacetylase activity (H3-K14 specific) | protein binding | zinc ion binding	1	-	3.5.1.-
3416	15925	3416	IDE	insulin-degrading enzyme	ATP binding | ATPase activity | beta-amyloid binding | beta-endorphin binding | glycoprotein binding | insulin binding | metalloendopeptidase activity | peptide binding | protein binding | protein homodimerization activity | receptor binding | ubiquitin binding | zinc ion binding	1	3.4.24.56	3.4.24.56
6687	234847	6687	SPG7	spastic paraplegia 7 (pure and complicated autosomal recessive)	ATP binding | metalloendopeptidase activity | nucleoside-triphosphatase activity | peptidase activity | protein binding | unfolded protein binding | zinc ion binding	1	-	3.4.24.-
10730	27377	10730	YME1L1	YME1-like 1 ATPase	ATP binding | metal ion binding | metalloendopeptidase activity | nucleoside-triphosphatase activity	1	-	3.4.24.-
10939	69597	10939	AFG3L2	AFG3-like AAA ATPase 2	ATP binding | metalloendopeptidase activity | nucleoside-triphosphatase activity | protein binding | unfolded protein binding | zinc ion binding	1	-	3.4.24.-
91419	68876	91419	XRCC6BP1	XRCC6 binding protein 1	DNA-dependent protein kinase activity | metal ion binding | metalloendopeptidase activity	1	-	3.4.24.-
8192	53895	8192	CLPP	caseinolytic mitochondrial matrix peptidase proteolytic subunit	ATP binding | identical protein binding | peptidase activity | protein binding | serine-type endopeptidase activity	1	3.4.21.92	3.4.21.92
83752	66887	83752	LONP2	lon peptidase 2, peroxisomal	ATP binding | ATP-dependent peptidase activity | enzyme binding | peptidase activity | protease binding | protein binding | receptor binding | sequence-specific DNA binding | serine-type endopeptidase activity	1	3.4.21.53	3.4.21.-
9361	74142	9361	LONP1	lon peptidase 1, mitochondrial	ADP binding | ATP binding | ATP-dependent peptidase activity | DNA polymerase binding | G-quadruplex DNA binding | mitochondrial heavy strand promoter anti-sense binding | mitochondrial heavy strand promoter sense binding | mitochondrial light strand promoter anti-sense binding | mitochondrial light strand promoter sense binding | protein binding | sequence-specific DNA binding | serine-type endo…	1	-	3.4.21.-
83943	93757	83943	IMMP2L	IMP2 inner mitochondrial membrane peptidase-like (S. cerevisiae)	peptidase activity | serine-type peptidase activity	1	-	3.4.21.-
196294	66541	196294	IMMP1L	IMP1 inner mitochondrial membrane peptidase-like (S. cerevisiae)	molecular_function | serine-type peptidase activity	1	-	3.4.21.-
10768	229709	10768	AHCYL1	adenosylhomocysteinase-like 1	adenosylhomocysteinase activity | protein binding	1	3.3.1.1	3.3.1.1
995	12532	995	CDC25C	cell division cycle 25C	WW domain binding | protein binding | protein kinase binding | protein tyrosine phosphatase activity	1	3.1.3.48	3.1.3.48
192111	72542	192111	PGAM5	phosphoglycerate mutase family member 5	GTPase activator activity | phosphatase activity | phosphoprotein phosphatase activity | protein complex binding	1	3.1.3.16	3.1.3.16
30833	50773	30833	NT5C	5', 3'-nucleotidase, cytosolic	5'-nucleotidase activity | metal ion binding | nucleotidase activity | pyrimidine nucleotide binding	1	3.1.3.5	3.1.3.-
56953	103850	56953	NT5M	5',3'-nucleotidase, mitochondrial	5'-nucleotidase activity | metal ion binding | nucleotidase activity | nucleotide binding	1	3.1.3.5	3.1.3.-
51559	103466	51559	NT5DC3	5'-nucleotidase domain containing 3	hydrolase activity | metal ion binding	1	-	3.1.3.-
64943	70021	64943	NT5DC2	5'-nucleotidase domain containing 2	hydrolase activity | metal ion binding	1	-	3.1.3.-
50640	67452	50640	PNPLA8	patatin-like phospholipase domain containing 8	ATP binding | calcium-independent phospholipase A2 activity | lysophospholipase activity	1	-	3.1.1.5
1763	327762	1763	DNA2	DNA replication helicase/nuclease 2	4 iron, 4 sulfur cluster binding | 5'-3' DNA helicase activity | 5'-flap endonuclease activity | ATP binding | ATPase activity | DNA binding | DNA helicase activity | helicase activity | metal ion binding | nuclease activity | protein binding | single-stranded DNA-dependent ATPase activity | site-specific endodeoxyribonuclease activity, specific for altered base	1	3.6.4.12	3.1.-.-|3.6.4.12
3094	15254	3094	HINT1	histidine triad nucleotide binding protein 1	hydrolase activity | nucleotide binding | protein kinase C binding	1	-	3.-.-.-
84681	68917	84681	HINT2	histidine triad nucleotide binding protein 2	hydrolase activity | nucleotide binding	1	-	3.-.-.-
135114	66847	135114	HINT3	histidine triad nucleotide binding protein 3	hydrolase activity | nucleotide binding	1	-	3.-.-.-
55687	72026	55687	TRMU	tRNA 5-methylaminomethyl-2-thiouridylate methyltransferase	ATP binding | sulfurtransferase activity | tRNA binding	1	-	2.8.1.14
9489	74451	9489	PGS1	phosphatidylglycerophosphate synthase 1	ATP binding | CDP-diacylglycerol-glycerol-3-phosphate 3-phosphatidyltransferase activity | calcium ion binding	1	2.7.8.5	2.7.8.5
87178	71701	87178	PNPT1	polyribonucleotide nucleotidyltransferase 1	3'-5'-exoribonuclease activity | miRNA binding | poly(G) binding | poly(U) RNA binding | polyribonucleotide nucleotidyltransferase activity | protein binding	1	2.7.7.8	2.7.7.8
54974	66628	54974	THG1L	tRNA-histidine guanylyltransferase 1-like (S. cerevisiae)	ATP binding | GTP binding | identical protein binding | magnesium ion binding | tRNA binding | tRNA guanylyltransferase activity	1	2.7.7.79	2.7.7.79
51095	70047	51095	TRNT1	tRNA nucleotidyl transferase, CCA-adding, 1	ATP binding | ATP:3'-cytidine-cytidine-tRNA adenylyltransferase activity | CTP:3'-cytidine-tRNA cytidylyltransferase activity | CTP:tRNA cytidylyltransferase activity | tRNA adenylyltransferase activity | tRNA binding | tRNA nucleotidyltransferase activity	1	2.7.7.72	2.7.7.72
80347	71743	80347	COASY	CoA synthase	ATP binding | dephospho-CoA kinase activity | pantetheine-phosphate adenylyltransferase activity | protein binding	1	2.7.1.24|2.7.7.3	2.7.7.3|2.7.1.24
80308	319945	80308	FLAD1	flavin adenine dinucleotide synthetase 1	ATP binding | FMN adenylyltransferase activity	1	2.7.7.2	2.7.7.2
55149	67440	55149	MTPAP	mitochondrial poly(A) polymerase	ATP binding | RNA binding | UTP binding | identical protein binding | magnesium ion binding | manganese ion binding | polynucleotide adenylyltransferase activity | protein binding | protein homodimerization activity	1	2.7.7.19	2.7.7.19
349565	74080	349565	NMNAT3	nicotinamide nucleotide adenylyltransferase 3	ATP binding | nicotinamide-nucleotide adenylyltransferase activity | nicotinate-nucleotide adenylyltransferase activity	1	2.7.7.1|2.7.7.18	2.7.7.18|2.7.7.1
1841	21915	1841	DTYMK	deoxythymidylate kinase (thymidylate kinase)	ATP binding | nucleoside phosphate kinase activity | thymidylate kinase activity	1	2.7.4.9	2.7.4.9
2987	14923	2987	GUK1	guanylate kinase 1	ATP binding | guanylate kinase activity	1	2.7.4.8	2.7.4.8
4832	79059	4832	NME3	NME/NM23 nucleoside diphosphate kinase 3	ATP binding | metal ion binding | nucleoside diphosphate kinase activity	1	2.7.4.6	2.7.4.6
4833	56520	4833	NME4	NME/NM23 nucleoside diphosphate kinase 4	ATP binding | metal ion binding | nucleoside diphosphate kinase activity | protein binding | protein complex binding	1	2.7.4.6	2.7.4.6
10201	54369	10201	NME6	NME/NM23 nucleoside diphosphate kinase 6	ATP binding | metal ion binding | nucleoside diphosphate kinase activity	1	2.7.4.6	2.7.4.6
204	11637	204	AK2	adenylate kinase 2	ATP binding | adenylate kinase activity	1	2.7.4.3	2.7.4.3
129607	22169	129607	CMPK2	cytidine monophosphate (UMP-CMP) kinase 2, mitochondrial	ATP binding | UMP kinase activity | cytidylate kinase activity | nucleoside diphosphate kinase activity | thymidylate kinase activity	1	2.7.4.14	2.7.4.14|2.7.4.6
205	11639	205	AK4	adenylate kinase 4	ATP binding | GTP binding | adenylate kinase activity | nucleoside diphosphate kinase activity | nucleoside triphosphate adenylate kinase activity	1	2.7.4.3	2.7.4.10|2.7.4.6
50808	56248	50808	AK3	adenylate kinase 3	ATP binding | GTP binding | adenylate kinase activity | nucleoside triphosphate adenylate kinase activity	1	2.7.4.10	2.7.4.10
1160	76722	1160	CKMT2	creatine kinase, mitochondrial 2 (sarcomeric)	ATP binding | creatine kinase activity	1	2.7.3.2	2.7.3.2
5832	56454	5832	ALDH18A1	aldehyde dehydrogenase 18 family, member A1	ATP binding | glutamate 5-kinase activity | glutamate-5-semialdehyde dehydrogenase activity	1	1.2.1.41|2.7.2.11	2.7.2.11|1.2.1.41
10922	66587	10922	FASTK	Fas-activated serine/threonine kinase	ATP binding | Fas-activated serine/threonine kinase activity | protein binding | protein serine/threonine kinase activity	1	2.7.11.8	2.7.11.8
10295	12041	10295	BCKDK	branched chain ketoacid dehydrogenase kinase	ATP binding | [3-methyl-2-oxobutanoate dehydrogenase (acetyl-transferring)] kinase activity | kinase activity | protein binding | protein serine/threonine kinase activity	1	2.7.11.4	2.7.11.4
5163	228026	5163	PDK1	pyruvate dehydrogenase kinase, isozyme 1	ATP binding | protein binding | protein kinase activity | protein serine/threonine kinase activity | pyruvate dehydrogenase (acetyl-transferring) kinase activity	1	2.7.11.2	2.7.11.2
5164	18604	5164	PDK2	pyruvate dehydrogenase kinase, isozyme 2	ATP binding | protein homodimerization activity | protein kinase activity | protein serine/threonine kinase activity | pyruvate dehydrogenase (acetyl-transferring) kinase activity	1	2.7.11.2	2.7.11.2
5165	236900	5165	PDK3	pyruvate dehydrogenase kinase, isozyme 3	ATP binding | protein binding | protein kinase activity | protein serine/threonine kinase activity | pyruvate dehydrogenase (acetyl-transferring) kinase activity	1	2.7.11.2	2.7.11.2
5166	27273	5166	PDK4	pyruvate dehydrogenase kinase, isozyme 4	ATP binding | protein kinase activity | protein serine/threonine kinase activity | pyruvate dehydrogenase (acetyl-transferring) kinase activity	1	2.7.11.2	2.7.11.2
1760	13400	1760	DMPK	dystrophia myotonica-protein kinase	ATP binding | heat shock protein binding | metal ion binding | myosin phosphatase regulator activity | protein binding | protein serine/threonine kinase activity	1	2.7.11.1	2.7.11.1
57144	241656	57144	PAK7	p21 protein (Cdc42/Rac)-activated kinase 7	ATP binding | receptor signaling protein serine/threonine kinase activity	1	2.7.11.1	2.7.11.1
65018	68943	65018	PINK1	PTEN induced putative kinase 1	ATP binding | C3HC4-type RING finger domain binding | calcium-dependent protein kinase activity | kinase activity | magnesium ion binding | protein binding | protein serine/threonine kinase activity | ubiquitin protein ligase binding	1	2.7.11.1	2.7.11.1
84033	380698	84033	OBSCN	obscurin, cytoskeletal calmodulin and titin-interacting RhoGEF	ATP binding | Rho guanyl-nucleotide exchange factor activity | ankyrin binding | calmodulin binding | metal ion binding | protein binding | protein serine/threonine kinase activity | protein tyrosine kinase activity | structural constituent of muscle | titin binding	1	2.7.11.1	2.7.11.1
57143	72113	57143	ADCK1	aarF domain containing kinase 1	ATP binding | protein serine/threonine kinase activity	1	-	2.7.11.-
90956	57869	90956	ADCK2	aarF domain containing kinase 2	ATP binding | protein serine/threonine kinase activity	1	-	2.7.11.-
203054	268822	203054	ADCK5	aarF domain containing kinase 5	protein serine/threonine kinase activity	1	-	2.7.11.-
5297	224020	5297	PI4KA	phosphatidylinositol 4-kinase, catalytic, alpha	1-phosphatidylinositol 4-kinase activity | ATP binding | protein binding	1	2.7.1.67	2.7.1.67
5313	18770	5313	PKLR	pyruvate kinase, liver and RBC	ATP binding | magnesium ion binding | potassium ion binding | pyruvate kinase activity	1	2.7.1.40	2.7.1.40
80025	74450	80025	PANK2	pantothenate kinase 2	ATP binding | pantothenate kinase activity	1	2.7.1.33	2.7.1.33
132158	235582	132158	GLYCTK	glycerate kinase	ATP binding | glycerate kinase activity | protein binding	1	2.7.1.31	2.7.1.31
2710	14933	2710	GK	glycerol kinase	ATP binding | glycerol kinase activity | protein binding	1	2.7.1.30	2.7.1.30
55312	54391	55312	RFK	riboflavin kinase	ATP binding | metal ion binding | riboflavin kinase activity	1	2.7.1.26	2.7.1.26
133686	68646	133686	NADK2	NAD kinase 2, mitochondrial	ATP binding | NAD+ kinase activity | protein homodimerization activity	1	-	2.7.1.23
7084	57813	7084	TK2	thymidine kinase 2, mitochondrial	ATP binding | deoxycytidine kinase activity | phosphotransferase activity, alcohol group as acceptor | thymidine kinase activity	1	2.7.1.21	2.7.1.21
118672	214580	118672	PSTK	phosphoseryl-tRNA kinase	ATP binding | kinase activity | tRNA binding	1	2.7.1.164	2.7.1.164
1716	27369	1716	DGUOK	deoxyguanosine kinase	ATP binding | deoxyguanosine kinase activity | nucleoside kinase activity | phosphotransferase activity, alcohol group as acceptor	1	2.7.1.113	2.7.1.113
55750	69923	55750	AGK	acylglycerol kinase	ATP binding | NAD+ kinase activity | acylglycerol kinase activity | ceramide kinase activity | diacylglycerol kinase activity	1	2.7.1.94	2.7.1.107|2.7.1.94
3098	15275	3098	HK1	hexokinase 1	ATP binding | fructokinase activity | glucokinase activity | hexokinase activity | mannokinase activity | protein binding	1	2.7.1.1	2.7.1.1
3099	15277	3099	HK2	hexokinase 2	ATP binding | fructokinase activity | glucokinase activity | glucose binding | hexokinase activity | mannokinase activity	1	2.7.1.1	2.7.1.1
56997	67426	56997	ADCK3	aarF domain containing kinase 3	ATP binding | protein serine/threonine kinase activity	1	-	2.7.-.-
79934	76889	79934	ADCK4	aarF domain containing kinase 4	protein serine/threonine kinase activity	1	-	2.7.-.-
54802	66966	54802	TRIT1	tRNA isopentenyltransferase 1	ATP binding | metal ion binding | tRNA dimethylallyltransferase activity	1	2.5.1.75	2.5.1.75
326625	77697	326625	MMAB	methylmalonic aciduria (cobalamin deficiency) cblB type	ATP binding | cob(I)yrinic acid a,c-diamide adenosyltransferase activity | cob(II)alamin reductase activity	1	2.5.1.17	2.5.1.17
47	104112	47	ACLY	ATP citrate lyase	ATP binding | ATP citrate synthase activity | cofactor binding | metal ion binding | protein binding | succinate-CoA ligase (ADP-forming) activity	1	2.3.3.8	2.3.3.8
54708	69104	54708	MARCH5	membrane-associated ring finger (C3HC4) 5	GTPase binding | protein binding | ubiquitin-protein ligase activity | zinc ion binding	1	6.3.2.19	2.3.2.27
2194	14104	2194	FASN	fatty acid synthase	3-hydroxyoctanoyl-[acyl-carrier-protein] dehydratase activity | 3-hydroxypalmitoyl-[acyl-carrier-protein] dehydratase activity | 3-oxoacyl-[acyl-carrier-protein] reductase (NADPH) activity | 3-oxoacyl-[acyl-carrier-protein] synthase activity | NADPH binding | [acyl-carrier-protein] S-acetyltransferase activity | [acyl-carrier-protein] S-malonyltransferase activity | drug binding | enoyl-[acyl-car…	1	2.3.1.85	2.3.1.85|2.3.1.38|2.3.1.39|2.3.1.41|1.1.1.100|4.2.1.59|1.3.1.39|3.1.2.14
3032	231086	3032	HADHB	hydroxyacyl-CoA dehydrogenase/3-ketoacyl-CoA thiolase/enoyl-CoA hydratase (trifunctional protein), beta subunit	3-hydroxyacyl-CoA dehydrogenase activity | NAD binding | acetyl-CoA C-acyltransferase activity | enoyl-CoA hydratase activity | fatty-acyl-CoA binding | long-chain-3-hydroxyacyl-CoA dehydrogenase activity | long-chain-enoyl-CoA hydratase activity | protein binding | protein complex binding	1	2.3.1.16	2.3.1.16
471	108147	471	ATIC	5-aminoimidazole-4-carboxamide ribonucleotide formyltransferase/IMP cyclohydrolase	IMP cyclohydrolase activity | phosphoribosylaminoimidazolecarboxamide formyltransferase activity | protein homodimerization activity	1	2.1.2.3|3.5.4.10	2.1.2.3|3.5.4.10
79979	215201	79979	TRMT2B	tRNA methyltransferase 2 homolog B (S. cerevisiae)	S-adenosylmethionine-dependent tRNA (m5U54) methyltransferase activity	1	2.1.1.35	2.1.1.35
55471	73694	55471	NDUFAF7	NADH dehydrogenase (ubiquinone) complex I, assembly factor 7	enzyme binding | methyltransferase activity	1	-	2.1.1.320
55006	-	55006	TRMT61B	tRNA methyltransferase 61 homolog B (S. cerevisiae)	protein binding | tRNA (adenine-N1-)-methyltransferase activity	1	-	2.1.1.220
51106	224481	51106	TFB1M	transcription factor B1, mitochondrial	DNA binding | RNA binding | protein binding | rRNA (adenine-N6,N6-)-dimethyltransferase activity	1	-	2.1.1.-
64216	15278	64216	TFB2M	transcription factor B2, mitochondrial	RNA binding | rRNA (adenine-N6,N6-)-dimethyltransferase activity | transcription cofactor activity	1	-	2.1.1.-
29960	68017	29960	FTSJ2	FtsJ RNA methyltransferase homolog 2 (E. coli)	rRNA (uridine-2'-O-)-methyltransferase activity	1	2.1.1.166	2.1.1.-
2671	11692	2671	GFER	growth factor, augmenter of liver regeneration	flavin adenine dinucleotide binding | growth factor activity | protein binding | protein disulfide oxidoreductase activity | thiol oxidase activity	1	1.8.3.2	1.8.3.2
7296	50493	7296	TXNRD1	thioredoxin reductase 1	NADP binding | electron carrier activity | flavin adenine dinucleotide binding | protein binding | protein disulfide oxidoreductase activity | thioredoxin-disulfide reductase activity	1	1.8.1.9	1.8.1.9
10587	26462	10587	TXNRD2	thioredoxin reductase 2	NADP binding | flavin adenine dinucleotide binding | protein binding | thioredoxin-disulfide reductase activity	1	1.8.1.9	1.8.1.9
2936	14782	2936	GSR	glutathione reductase	NADP binding | electron carrier activity | flavin adenine dinucleotide binding | glutathione-disulfide reductase activity	1	1.8.1.7	1.8.1.7
1738	13382	1738	DLD	dihydrolipoamide dehydrogenase	dihydrolipoyl dehydrogenase activity | flavin adenine dinucleotide binding	1	1.8.1.4	1.8.1.4
1429	12972	1429	CRYZ	crystallin, zeta (quinone reductase)	NADH binding | NADPH binding | NADPH:quinone reductase activity | mRNA 3'-UTR binding | zinc ion binding	1	1.6.5.5	1.6.5.5
4719	227197	4719	NDUFS1	NADH dehydrogenase (ubiquinone) Fe-S protein 1, 75kDa (NADH-coenzyme Q reductase)	2 iron, 2 sulfur cluster binding | 4 iron, 4 sulfur cluster binding | NADH dehydrogenase (ubiquinone) activity | electron carrier activity | metal ion binding | protein binding	1	1.6.5.3|1.6.99.3	1.6.5.3|1.6.99.3
4720	226646	4720	NDUFS2	NADH dehydrogenase (ubiquinone) Fe-S protein 2, 49kDa (NADH-coenzyme Q reductase)	4 iron, 4 sulfur cluster binding | NAD binding | NADH dehydrogenase (ubiquinone) activity | NADH dehydrogenase activity | electron carrier activity | metal ion binding | protein binding | quinone binding	1	1.6.5.3|1.6.99.3	1.6.5.3|1.6.99.3
4722	68349	4722	NDUFS3	NADH dehydrogenase (ubiquinone) Fe-S protein 3, 30kDa (NADH-coenzyme Q reductase)	NADH dehydrogenase (ubiquinone) activity | NADH dehydrogenase activity | electron carrier activity | protein binding	1	1.6.5.3|1.6.99.3	1.6.5.3|1.6.99.3
4723	17995	4723	NDUFV1	NADH dehydrogenase (ubiquinone) flavoprotein 1, 51kDa	4 iron, 4 sulfur cluster binding | FMN binding | NAD binding | NADH dehydrogenase (ubiquinone) activity | metal ion binding	1	1.6.5.3|1.6.99.3	1.6.5.3|1.6.99.3
4728	225887	4728	NDUFS8	NADH dehydrogenase (ubiquinone) Fe-S protein 8, 23kDa (NADH-coenzyme Q reductase)	4 iron, 4 sulfur cluster binding | NADH dehydrogenase (ubiquinone) activity | NADH dehydrogenase activity | metal ion binding	1	1.6.5.3|1.6.99.3	1.6.5.3|1.6.99.3
4729	72900	4729	NDUFV2	NADH dehydrogenase (ubiquinone) flavoprotein 2, 24kDa	2 iron, 2 sulfur cluster binding | NADH dehydrogenase (ubiquinone) activity | electron carrier activity | metal ion binding	1	1.6.5.3|1.6.99.3	1.6.5.3|1.6.99.3
374291	75406	374291	NDUFS7	NADH dehydrogenase (ubiquinone) Fe-S protein 7, 20kDa (NADH-coenzyme Q reductase)	4 iron, 4 sulfur cluster binding | NADH dehydrogenase (ubiquinone) activity | NADH dehydrogenase activity | metal ion binding | oxidoreductase activity, acting on NAD(P)H, quinone or similar compound as acceptor | protease binding | protein binding | quinone binding	1	1.6.5.3|1.6.99.3	1.6.5.3|1.6.99.3
4536	17717	4536	ND2	MTND2	NADH dehydrogenase (ubiquinone) activity | ionotropic glutamate receptor binding | oxidoreductase activity | protein kinase binding	1	1.6.5.3	1.6.5.3
4535	17716	4535	ND1	NADH dehydrogenase, subunit 1 (complex I)	NADH dehydrogenase (ubiquinone) activity | oxidoreductase activity	1	1.6.5.3	1.6.5.3
4537	17718	4537	ND3	NADH dehydrogenase, subunit 3 (complex I)	NADH dehydrogenase (ubiquinone) activity | oxidoreductase activity	1	1.6.5.3	1.6.5.3
4538	17719	4538	ND4	NADH dehydrogenase, subunit 4 (complex I)	NADH dehydrogenase (ubiquinone) activity | oxidoreductase activity	1	1.6.5.3	1.6.5.3
4539	17720	4539	ND4L	NADH dehydrogenase, subunit 4L (complex I)	NADH dehydrogenase (ubiquinone) activity | oxidoreductase activity	1	1.6.5.3	1.6.5.3
4540	17721	4540	ND5	NADH dehydrogenase, subunit 5 (complex I)	NADH dehydrogenase (ubiquinone) activity | NADH dehydrogenase activity | oxidoreductase activity	1	1.6.5.3	1.6.5.3
4541	17722	4541	ND6	NADH dehydrogenase, subunit 6 (complex I)	NADH dehydrogenase (ubiquinone) activity | oxidoreductase activity	1	1.6.5.3	1.6.5.3
1727	109754	1727	CYB5R3	cytochrome b5 reductase 3	ADP binding | AMP binding | FAD binding | NAD binding | cytochrome-b5 reductase activity, acting on NAD(P)H | flavin adenine dinucleotide binding	1	1.6.2.2	1.6.2.2
51700	320635	51700	CYB5R2	cytochrome b5 reductase 2	cytochrome-b5 reductase activity, acting on NAD(P)H	1	1.6.2.2	1.6.2.2
23530	18115	23530	NNT	nicotinamide nucleotide transhydrogenase	NAD binding | NAD(P)+ transhydrogenase (AB-specific) activity | NAD(P)+ transhydrogenase (B-specific) activity | NAD(P)+ transhydrogenase activity | NADP binding	1	1.6.1.2	1.6.1.2
5625	19125	5625	PRODH	proline dehydrogenase (oxidase) 1	FAD binding | amino acid binding | proline dehydrogenase activity	1	-	1.5.5.2
2110	66841	2110	ETFDH	electron-transferring-flavoprotein dehydrogenase	4 iron, 4 sulfur cluster binding | electron carrier activity | electron-transferring-flavoprotein dehydrogenase activity | flavin adenine dinucleotide binding | metal ion binding | oxidoreductase activity | oxidoreductase activity, oxidizing metal ions with flavin as acceptor | quinone binding | ubiquinone binding	1	1.5.5.1	1.5.5.1
10157	30956	10157	AASS	aminoadipate-semialdehyde synthase	saccharopine dehydrogenase (NAD+, L-glutamate-forming) activity | saccharopine dehydrogenase (NADP+, L-lysine-forming) activity	1	1.5.1.8|1.5.1.9	1.5.1.8|1.5.1.9
10840	107747	10840	ALDH1L1	aldehyde dehydrogenase 1 family, member L1	catalytic activity | formyltetrahydrofolate dehydrogenase activity | hydroxymethyl-, formyl- and related transferase activity | methyltransferase activity | oxidoreductase activity, acting on the aldehyde or oxo group of donors, NAD or NADP as acceptor	1	1.5.1.6	1.5.1.6
160428	216188	160428	ALDH1L2	aldehyde dehydrogenase 1 family, member L2	formyltetrahydrofolate dehydrogenase activity | hydroxymethyl-, formyl- and related transferase activity | methyltransferase activity | oxidoreductase activity, acting on the aldehyde or oxo group of donors, NAD or NADP as acceptor	1	1.5.1.6	1.5.1.6
4522	108156	4522	MTHFD1	methylenetetrahydrofolate dehydrogenase (NADP+ dependent) 1, methenyltetrahydrofolate cyclohydrolase, formyltetrahydrofolate synthetase	ATP binding | formate-tetrahydrofolate ligase activity | methenyltetrahydrofolate cyclohydrolase activity | methylenetetrahydrofolate dehydrogenase (NADP+) activity | methylenetetrahydrofolate dehydrogenase [NAD(P)+] activity	1	1.5.1.5|3.5.4.9|6.3.4.3	1.5.1.5|3.5.4.9|6.3.4.3
5860	110391	5860	QDPR	quinoid dihydropteridine reductase	6,7-dihydropteridine reductase activity | NADH binding | NADPH binding | electron carrier activity | protein homodimerization activity	1	1.5.1.34	1.5.1.34
10797	17768	10797	MTHFD2	methylenetetrahydrofolate dehydrogenase (NADP+ dependent) 2, methenyltetrahydrofolate cyclohydrolase	formate-tetrahydrofolate ligase activity | magnesium ion binding | methenyltetrahydrofolate cyclohydrolase activity | methylenetetrahydrofolate dehydrogenase (NAD+) activity | methylenetetrahydrofolate dehydrogenase (NADP+) activity | phosphate ion binding	1	1.5.1.15|3.5.4.9	1.5.1.15|3.5.4.9
441024	665563	441024	MTHFD2L	methylenetetrahydrofolate dehydrogenase (NADP+ dependent) 2-like	formate-tetrahydrofolate ligase activity | methenyltetrahydrofolate cyclohydrolase activity | methylenetetrahydrofolate dehydrogenase (NAD+) activity | methylenetetrahydrofolate dehydrogenase (NADP+) activity	1	1.5.1.15|3.5.4.9	1.5.1.15|3.5.4.9
55163	103711	55163	PNPO	pyridoxamine 5'-phosphate oxidase	FMN binding | pyridoxamine-phosphate oxidase activity	1	1.4.3.5	1.4.3.5
4129	109731	4129	MAOB	monoamine oxidase B	electron carrier activity | flavin adenine dinucleotide binding | primary amine oxidase activity | protein homodimerization activity	1	1.4.3.4	1.4.3.4
2746	14661	2746	GLUD1	glutamate dehydrogenase 1	ADP binding | ATP binding | GTP binding | NAD+ binding | glutamate dehydrogenase (NAD+) activity | glutamate dehydrogenase [NAD(P)+] activity | identical protein binding | leucine binding | protein binding	1	1.4.1.3	1.4.1.3
27034	66948	27034	ACAD8	acyl-CoA dehydrogenase family, member 8	acyl-CoA dehydrogenase activity | flavin adenine dinucleotide binding	1	-	1.3.99.-
28976	229211	28976	ACAD9	acyl-CoA dehydrogenase family, member 9	acyl-CoA dehydrogenase activity | flavin adenine dinucleotide binding	1	-	1.3.99.-
55316	237926	55316	RSAD1	radical S-adenosyl methionine domain containing 1	4 iron, 4 sulfur cluster binding | coproporphyrinogen oxidase activity | metal ion binding	1	-	1.3.99.-
80724	71985	80724	ACAD10	acyl-CoA dehydrogenase family, member 10	acyl-CoA dehydrogenase activity | flavin adenine dinucleotide binding | hydrolase activity | transferase activity, transferring phosphorus-containing groups	1	-	1.3.99.-
84129	102632	84129	ACAD11	acyl-CoA dehydrogenase family, member 11	flavin adenine dinucleotide binding | long-chain-acyl-CoA dehydrogenase activity | medium-chain-acyl-CoA dehydrogenase activity | transferase activity, transferring phosphorus-containing groups | very-long-chain-acyl-CoA dehydrogenase activity	1	-	1.3.99.-
37	11370	37	ACADVL	acyl-CoA dehydrogenase, very long chain	acyl-CoA dehydrogenase activity | flavin adenine dinucleotide binding | long-chain-acyl-CoA dehydrogenase activity	1	1.3.8.9	1.3.8.9
33	11363	33	ACADL	acyl-CoA dehydrogenase, long chain	acyl-CoA dehydrogenase activity | fatty-acyl-CoA binding | flavin adenine dinucleotide binding | long-chain-acyl-CoA dehydrogenase activity | palmitoyl-CoA oxidase activity	1	1.3.8.8	1.3.8.8
34	11364	34	ACADM	acyl-CoA dehydrogenase, C-4 to C-12 straight chain	acyl-CoA dehydrogenase activity | flavin adenine dinucleotide binding | identical protein binding | medium-chain-acyl-CoA dehydrogenase activity	1	1.3.8.7	1.3.8.7
2639	270076	2639	GCDH	glutaryl-CoA dehydrogenase	fatty-acyl-CoA binding | flavin adenine dinucleotide binding | glutaryl-CoA dehydrogenase activity	1	1.3.8.6	1.3.8.6
36	66885	36	ACADSB	acyl-CoA dehydrogenase, short/branched chain	acyl-CoA dehydrogenase activity | flavin adenine dinucleotide binding	1	1.3.99.12	1.3.8.5
3712	56357	3712	IVD	isovaleryl-CoA dehydrogenase	flavin adenine dinucleotide binding | isovaleryl-CoA dehydrogenase activity	1	1.3.8.4	1.3.8.4
35	11409	35	ACADS	acyl-CoA dehydrogenase, C-2 to C-3 short chain	acyl-CoA dehydrogenase activity | butyryl-CoA dehydrogenase activity | fatty-acyl-CoA binding | flavin adenine dinucleotide binding	1	1.3.8.1	1.3.8.1
1723	56749	1723	DHODH	dihydroorotate dehydrogenase (quinone)	FMN binding | dihydroorotate dehydrogenase activity | dihydroorotate oxidase activity | drug binding | ubiquinone binding	1	1.3.5.2	1.3.5.2
6389	66945	6389	SDHA	succinate dehydrogenase complex, subunit A, flavoprotein (Fp)	flavin adenine dinucleotide binding | protein binding | succinate dehydrogenase (ubiquinone) activity | succinate dehydrogenase activity	1	1.3.5.1	1.3.5.1
51	11430	51	ACOX1	acyl-CoA oxidase 1, palmitoyl	FAD binding | PDZ domain binding | acyl-CoA dehydrogenase activity | acyl-CoA oxidase activity | fatty acid binding | flavin adenine dinucleotide binding | palmitoyl-CoA oxidase activity | protein N-terminus binding | receptor binding	1	1.3.3.6	1.3.3.6
8310	80911	8310	ACOX3	acyl-CoA oxidase 3, pristanoyl	acyl-CoA dehydrogenase activity | flavin adenine dinucleotide binding | pristanoyl-CoA oxidase activity | receptor binding	1	1.3.3.6	1.3.3.6
5498	19044	5498	PPOX	protoporphyrinogen oxidase	flavin adenine dinucleotide binding | oxygen-dependent protoporphyrinogen oxidase activity	1	1.3.3.4	1.3.3.4
1718	74754	1718	DHCR24	24-dehydrocholesterol reductase	UDP-N-acetylmuramate dehydrogenase activity | delta24-sterol reductase activity | enzyme binding | flavin adenine dinucleotide binding | oxidoreductase activity, acting on the CH-CH group of donors, NAD or NADP as acceptor | peptide antigen binding	1	1.3.1.72	1.3.1.72
51102	26922	51102	MECR	mitochondrial trans-2-enoyl-CoA reductase	trans-2-enoyl-CoA reductase (NADPH) activity | zinc ion binding	1	1.3.1.38	1.3.1.38
1666	67460	1666	DECR1	2,4-dienoyl CoA reductase 1, mitochondrial	2,4-dienoyl-CoA reductase (NADPH) activity | NADPH binding | oxidoreductase activity, acting on NAD(P)H	1	1.3.1.34	1.3.1.34
54920	66369	54920	DUS2	dihydrouridine synthase 2	double-stranded RNA binding | flavin adenine dinucleotide binding | protein binding | protein kinase inhibitor activity | tRNA dihydrouridine synthase activity	1	1.3.1.91	1.3.1.-
4967	18293	4967	OGDH	oxoglutarate (alpha-ketoglutarate) dehydrogenase (lipoamide)	chaperone binding | heat shock protein binding | oxoglutarate dehydrogenase (NAD+) activity | oxoglutarate dehydrogenase (succinyl-transferring) activity | thiamine pyrophosphate binding	1	1.2.4.2	1.2.4.2
8659	212647	8659	ALDH4A1	aldehyde dehydrogenase 4 family, member A1	1-pyrroline-5-carboxylate dehydrogenase activity | aldehyde dehydrogenase (NAD) activity | electron carrier activity | identical protein binding	1	1.2.1.88	1.2.1.88
223	56752	223	ALDH9A1	aldehyde dehydrogenase 9 family, member A1	1-pyrroline dehydrogenase activity | 3-chloroallyl aldehyde dehydrogenase activity | 4-trimethylammoniobutyraldehyde dehydrogenase activity | NAD binding | aldehyde dehydrogenase (NAD) activity | amine binding | aminobutyraldehyde dehydrogenase activity | protein homodimerization activity	1	1.2.1.3|1.2.1.47	1.2.1.47|1.2.1.3|1.2.1.19
501	110695	501	ALDH7A1	aldehyde dehydrogenase 7 family, member A1	L-aminoadipate-semialdehyde dehydrogenase activity | aldehyde dehydrogenase (NAD) activity | betaine-aldehyde dehydrogenase activity | protein binding	1	1.2.1.3|1.2.1.31|1.2.1.8	1.2.1.31|1.2.1.3|1.2.1.8
217	11669	217	ALDH2	aldehyde dehydrogenase 2 family (mitochondrial)	aldehyde dehydrogenase (NAD) activity | aldehyde dehydrogenase [NAD(P)+] activity | electron carrier activity	1	1.2.1.3	1.2.1.3
219	72535	219	ALDH1B1	aldehyde dehydrogenase 1 family, member B1	aldehyde dehydrogenase (NAD) activity	1	1.2.1.3	1.2.1.3
224	11671	224	ALDH3A2	aldehyde dehydrogenase 3 family, member A2	aldehyde dehydrogenase (NAD) activity | aldehyde dehydrogenase [NAD(P)+] activity | long-chain-alcohol oxidase activity | long-chain-aldehyde dehydrogenase activity | medium-chain-aldehyde dehydrogenase activity	1	1.2.1.3	1.2.1.3
7915	214579	7915	ALDH5A1	aldehyde dehydrogenase 5 family, member A1	protein homodimerization activity | succinate-semialdehyde dehydrogenase (NAD+) activity | succinate-semialdehyde dehydrogenase [NAD(P)+] activity	1	1.2.1.24	1.2.1.24
2597	14433	2597	GAPDH	glyceraldehyde-3-phosphate dehydrogenase	NAD binding | NADP binding | glyceraldehyde-3-phosphate dehydrogenase (NAD+) (phosphorylating) activity | identical protein binding | microtubule binding | peptidyl-cysteine S-nitrosylase activity | protein binding	1	1.2.1.12	1.2.1.12|2.6.99.-
2232	14149	2232	FDXR	ferredoxin reductase	NADPH binding | NADPH-adrenodoxin reductase activity | ferredoxin-NADP+ reductase activity | protein binding	1	1.18.1.2	1.18.1.6
6647	20655	6647	SOD1	superoxide dismutase 1, soluble	Rac GTPase binding | chaperone binding | copper ion binding | identical protein binding | protein binding | protein homodimerization activity | protein phosphatase 2B binding | superoxide dismutase activity | zinc ion binding	1	1.15.1.1	1.15.1.1
8564	98256	8564	KMO	kynurenine 3-monooxygenase (kynurenine 3-hydroxylase)	NAD(P)H oxidase activity | flavin adenine dinucleotide binding | kynurenine 3-monooxygenase activity	1	1.14.13.9	1.14.13.9
51004	217707	51004	COQ6	coenzyme Q6 monooxygenase	flavin adenine dinucleotide binding | oxidoreductase activity, acting on paired donors, with incorporation or reduction of molecular oxygen, NAD(P)H as one donor, and incorporation of one atom of oxygen	1	-	1.14.13.-
221120	69113	221120	ALKBH3	alkB, alkylation repair homolog 3 (E. coli)	DNA-N1-methyladenine dioxygenase activity | L-ascorbic acid binding | ferrous iron binding | protein binding	1	-	1.14.11.54
847	12359	847	CAT	catalase	NADP binding | aminoacylase activity | antioxidant activity | catalase activity | enzyme binding | heme binding | metal ion binding | oxidoreductase activity, acting on peroxide as acceptor | protein homodimerization activity | receptor binding	1	1.11.1.6	1.11.1.6
10935	11757	10935	PRDX3	peroxiredoxin 3	alkyl hydroperoxide reductase activity | cysteine-type endopeptidase inhibitor activity involved in apoptotic process | identical protein binding | kinase binding | peroxidase activity | peroxiredoxin activity | protein C-terminus binding | protein binding | protein kinase binding	1	1.11.1.15	1.11.1.15
55349	218865	55349	CHDH	choline dehydrogenase	choline dehydrogenase activity | flavin adenine dinucleotide binding	1	1.1.99.1	1.1.99.1
728294	98314	728294	D2HGDH	D-2-hydroxyglutarate dehydrogenase	(R)-2-hydroxyglutarate dehydrogenase activity | UDP-N-acetylmuramate dehydrogenase activity | flavin adenine dinucleotide binding	1	-	1.1.99.-
51179	56185	51179	HAO2	hydroxyacid oxidase 2 (long chain)	(S)-2-hydroxy-acid oxidase activity | FMN binding | long-chain-(S)-2-hydroxy-long-chain-acid oxidase activity | medium-chain-(S)-2-hydroxy-acid oxidase activity | receptor binding | very-long-chain-(S)-2-hydroxy-acid oxidase activity	1	1.1.3.15	1.1.3.15
197257	52815	197257	LDHD	lactate dehydrogenase D	D-lactate dehydrogenase (cytochrome) activity | UDP-N-acetylmuramate dehydrogenase activity | flavin adenine dinucleotide binding | protein binding	1	1.1.2.4	1.1.2.4
3295	15488	3295	HSD17B4	hydroxysteroid (17-beta) dehydrogenase 4	17-beta-hydroxysteroid dehydrogenase (NAD+) activity | 3-hydroxyacyl-CoA dehydrogenase activity | 3alpha,7alpha,12alpha-trihydroxy-5beta-cholest-24-enoyl-CoA hydratase activity | isomerase activity | long-chain-enoyl-CoA hydratase activity | protein homodimerization activity | receptor binding | sterol binding	1	1.1.1.35|4.2.1.107	1.1.1.n12|4.2.1.107|4.2.1.119
8574	110198	8574	AKR7A2	aldo-keto reductase family 7, member A2 (aflatoxin aldehyde reductase)	alditol:NADP+ 1-oxidoreductase activity | electron carrier activity | phenanthrene-9,10-epoxide hydrolase activity	1	-	1.1.1.n11
9380	76238	9380	GRHPR	glyoxylate reductase/hydroxypyruvate reductase	NAD binding | NADPH binding | carboxylic acid binding | glycerate dehydrogenase activity | glyoxylate reductase (NADP) activity | hydroxypyruvate reductase activity | protein homodimerization activity	1	1.1.1.79|1.1.1.81	1.1.1.79|1.1.1.81
7923	14979	7923	HSD17B8	hydroxysteroid (17-beta) dehydrogenase 8	3-hydroxyacyl-CoA dehydrogenase activity | estradiol 17-beta-dehydrogenase activity | protein binding | testosterone dehydrogenase (NAD+) activity	1	1.1.1.239|1.1.1.62	1.1.1.62|1.1.1.-|1.1.1.239
3417	15926	3417	IDH1	isocitrate dehydrogenase 1 (NADP+), soluble	NAD binding | NADP binding | isocitrate dehydrogenase (NADP+) activity | magnesium ion binding | protein homodimerization activity | receptor binding	1	1.1.1.42	1.1.1.42
3418	269951	3418	IDH2	isocitrate dehydrogenase 2 (NADP+), mitochondrial	NAD binding | isocitrate dehydrogenase (NADP+) activity | magnesium ion binding	1	1.1.1.42	1.1.1.42
3421	15929	3421	IDH3G	isocitrate dehydrogenase 3 (NAD+) gamma	ATP binding | NAD binding | isocitrate dehydrogenase (NAD+) activity | magnesium ion binding	1	1.1.1.41	1.1.1.41
3419	67834	3419	IDH3A	isocitrate dehydrogenase 3 (NAD+) alpha	NAD binding | isocitrate dehydrogenase (NAD+) activity | magnesium ion binding	1	1.1.1.41	1.1.1.41
3420	170718	3420	IDH3B	isocitrate dehydrogenase 3 (NAD+) beta	NAD binding | electron carrier activity | isocitrate dehydrogenase (NAD+) activity | magnesium ion binding	1	1.1.1.41	1.1.1.41
4199	17436	4199	ME1	malic enzyme 1, NADP(+)-dependent, cytosolic	ADP binding | NAD binding | NADP binding | electron carrier activity | malate dehydrogenase (decarboxylating) (NAD+) activity | malate dehydrogenase (decarboxylating) (NADP+) activity | malic enzyme activity | manganese ion binding | oxaloacetate decarboxylase activity	1	1.1.1.40	1.1.1.40
10873	109264	10873	ME3	malic enzyme 3, NADP(+)-dependent, mitochondrial	NAD binding | cofactor binding | malate dehydrogenase (decarboxylating) (NAD+) activity | malate dehydrogenase (decarboxylating) (NADP+) activity | malic enzyme activity | metal ion binding | oxaloacetate decarboxylase activity	1	1.1.1.40	1.1.1.40
4200	107029	4200	ME2	malic enzyme 2, NAD(+)-dependent, mitochondrial	NAD binding | electron carrier activity | malate dehydrogenase (decarboxylating) (NAD+) activity | metal ion binding | oxaloacetate decarboxylase activity	1	1.1.1.38	1.1.1.38
4190	17449	4190	MDH1	malate dehydrogenase 1, NAD (soluble)	L-malate dehydrogenase activity | NAD binding | diiodophenylpyruvate reductase activity | malic enzyme activity	1	1.1.1.37	1.1.1.37|1.1.1.96
4191	17448	4191	MDH2	malate dehydrogenase 2, NAD (mitochondrial)	L-malate dehydrogenase activity | malate dehydrogenase (NADP+) activity | protein self-association	1	1.1.1.37	1.1.1.37
3028	15108	3028	HSD17B10	hydroxysteroid (17-beta) dehydrogenase 10	3-hydroxy-2-methylbutyryl-CoA dehydrogenase activity | 3-hydroxyacyl-CoA dehydrogenase activity | cholate 7-alpha-dehydrogenase activity | protein binding | testosterone dehydrogenase [NAD(P)] activity	1	1.1.1.178|1.1.1.35	1.1.1.35|1.1.1.51|1.1.1.178
3033	15107	3033	HADH	hydroxyacyl-CoA dehydrogenase	3-hydroxyacyl-CoA dehydrogenase activity | NAD+ binding	1	1.1.1.35	1.1.1.35
11112	58875	11112	HIBADH	3-hydroxyisobutyrate dehydrogenase	3-hydroxyisobutyrate dehydrogenase activity | NAD binding | phosphogluconate dehydrogenase (decarboxylating) activity	1	1.1.1.31	1.1.1.31
51109	17252	51109	RDH11	retinol dehydrogenase 11 (all-trans/9-cis/11-cis)	NADP-retinol dehydrogenase activity | retinol dehydrogenase activity	1	1.1.1.300	1.1.1.300
3945	16832	3945	LDHB	lactate dehydrogenase B	L-lactate dehydrogenase activity | NAD binding | identical protein binding | kinase binding	1	1.1.1.27	1.1.1.27
874	109857	874	CBR3	carbonyl reductase 3	3-keto sterol reductase activity | NADPH binding | carbonyl reductase (NADPH) activity	1	1.1.1.184	1.1.1.184
10901	28200	10901	DHRS4	dehydrogenase/reductase (SDR family) member 4	3-keto sterol reductase activity | alcohol dehydrogenase [NAD(P)+] activity | carbonyl reductase (NADPH) activity | oxidoreductase activity, acting on NAD(P)H, quinone or similar compound as acceptor | receptor binding	1	-	1.1.1.184
6697	20751	6697	SPR	sepiapterin reductase (7,8-dihydrobiopterin:NADP+ oxidoreductase)	NADP binding | aldo-keto reductase (NADP) activity | sepiapterin reductase activity	1	1.1.1.153	1.1.1.153
51181	67880	51181	DCXR	dicarbonyl/L-xylulose reductase	L-xylulose reductase (NADP+) activity | oxidoreductase activity, acting on NAD(P)H, quinone or similar compound as acceptor	1	1.1.1.10	1.1.1.10
57016	67861	57016	AKR1B10	aldo-keto reductase family 1, member B10 (aldose reductase)	aldo-keto reductase (NADP) activity | geranylgeranyl reductase activity | indanol dehydrogenase activity | protein binding | retinal dehydrogenase activity	1	1.1.1.21	1.1.1.-
9131	26926	9131	AIFM1	apoptosis-inducing factor, mitochondrion-associated, 1	DNA binding | NAD(P)H oxidase activity | electron carrier activity | flavin adenine dinucleotide binding | oxidoreductase activity, acting on NAD(P)H | protein binding	1	-	1.1.1.-
79133	69487	79133	NDUFAF5	NADH dehydrogenase (ubiquinone) complex I, assembly factor 5	methyltransferase activity | molecular_function	1	-	1.-.-.-|2.1.1.-
84869	234309	84869	CBR4	carbonyl reductase 4	NAD(P)H dehydrogenase (quinone) activity | NADPH binding | NADPH dehydrogenase (quinone) activity | protein binding | quinone binding	1	-	1.-.-.-|1.1.1.-
84883	71361	84883	AIFM2	apoptosis-inducing factor, mitochondrion-associated, 2	DNA binding | electron-transferring-flavoprotein dehydrogenase activity | flavin adenine dinucleotide binding	1	-	1.-.-.-
150209	72168	150209	AIFM3	apoptosis-inducing factor, mitochondrion-associated, 3	2 iron, 2 sulfur cluster binding | flavin adenine dinucleotide binding | metal ion binding | oxidoreductase activity	1	-	1.-.-.-
92106	218885	92106	OXNAD1	oxidoreductase NAD-binding domain containing 1	oxidoreductase activity	1	-	1.-.-.-
55572	235169	55572	FOXRED1	FAD-dependent oxidoreductase domain containing 1	oxidoreductase activity	1	-	1.-.-.-
1159	-	1159	CKMT1B	creatine kinase, mitochondrial 1B	ATP binding | creatine kinase activity	1	2.7.3.2	-
548596	12716	548596	CKMT1A	creatine kinase, mitochondrial 1A	ATP binding | creatine kinase activity	1	2.7.3.2	-
22	11306	22	ABCB7	ATP-binding cassette, sub-family B (MDR/TAP), member 7	ATP binding | ATPase activity, coupled to transmembrane movement of substances | heme transporter activity	1	-	-
215	11666	215	ABCD1	ATP-binding cassette, sub-family D (ALD), member 1	ATP binding | ATPase activity | ATPase activity, coupled to transmembrane movement of substances | enzyme binding | identical protein binding | peroxisomal fatty-acyl-CoA transporter activity | protein binding | protein homodimerization activity | transporter activity	1	-	-
225	26874	225	ABCD2	ATP-binding cassette, sub-family D (ALD), member 2	ATP binding | ATPase activity, coupled to transmembrane movement of substances | protein binding | protein homodimerization activity	1	-	-
293	-	293	SLC25A6	solute carrier family 25 (mitochondrial carrier; adenine nucleotide translocator), member 6	ATP:ADP antiporter activity	1	-	-
498	11946	498	ATP5A1	ATP synthase, H+ transporting, mitochondrial F1 complex, alpha subunit 1, cardiac muscle	ATP binding | ATPase activity | MHC class I protein binding | protein binding | proton-transporting ATP synthase activity, rotational mechanism | proton-transporting ATPase activity, rotational mechanism | transmembrane transporter activity	1	-	-
509	11949	509	ATP5C1	ATP synthase, H+ transporting, mitochondrial F1 complex, gamma polypeptide 1	ATPase activity | proton-transporting ATP synthase activity, rotational mechanism | proton-transporting ATPase activity, rotational mechanism | transmembrane transporter activity	1	-	-
513	66043	513	ATP5D	ATP synthase, H+ transporting, mitochondrial F1 complex, delta subunit	ADP binding | ATP binding | ATPase activity | proton-transporting ATP synthase activity, rotational mechanism | proton-transporting ATPase activity, rotational mechanism | transmembrane transporter activity | transporter activity	1	-	-
514	67126	514	ATP5E	ATP synthase, H+ transporting, mitochondrial F1 complex, epsilon subunit	ATPase activity | proton-transporting ATP synthase activity, rotational mechanism | proton-transporting ATPase activity, rotational mechanism | transmembrane transporter activity	1	-	-
515	11950	515	ATP5F1	ATP synthase, H+ transporting, mitochondrial Fo complex, subunit B1	ATPase activity | protein binding | proton-transporting ATP synthase activity, rotational mechanism | transmembrane transporter activity	1	-	-
516	11951	516	ATP5G1	ATP synthase, H+ transporting, mitochondrial Fo complex, subunit C1 (subunit 9)	hydrogen ion transmembrane transporter activity | lipid binding | transporter activity	1	-	-
517	67942	517	ATP5G2	ATP synthase, H+ transporting, mitochondrial Fo complex, subunit C2 (subunit 9)	hydrogen ion transmembrane transporter activity | lipid binding | transporter activity	1	-	-
518	228033	518	ATP5G3	ATP synthase, H+ transporting, mitochondrial Fo complex, subunit C3 (subunit 9)	hydrogen ion transmembrane transporter activity | lipid binding | transporter activity	1	-	-
521	11958	521	ATP5I	ATP synthase, H+ transporting, mitochondrial Fo complex, subunit E	ATPase activity | hydrogen ion transmembrane transporter activity | transmembrane transporter activity	1	-	-
522	11957	522	ATP5J	ATP synthase, H+ transporting, mitochondrial Fo complex, subunit F6	ATPase activity | hydrogen ion transmembrane transporter activity | transmembrane transporter activity | transporter activity	1	-	-
539	28080	539	ATP5O	ATP synthase, H+ transporting, mitochondrial F1 complex, O subunit	ATPase activity | drug binding | proton-transporting ATP synthase activity, rotational mechanism | transmembrane transporter activity | transporter activity	1	-	-
617	66821	617	BCS1L	BC1 (ubiquinol-cytochrome c reductase) synthesis-like	ATP binding | nucleoside-triphosphatase activity | protein binding	1	-	-
3313	15526	3313	HSPA9	heat shock 70kDa protein 9 (mortalin)	ATP binding | enzyme binding | protein binding | unfolded protein binding	1	-	-
3336	15528	3336	HSPE1	heat shock 10kDa protein 1	ATP binding | chaperone binding | protein binding | unfolded protein binding	1	-	-
4292	17350	4292	MLH1	mutL homolog 1	ATP binding | ATPase activity | MutSalpha complex binding | guanine/thymine mispair binding | protein binding | single-stranded DNA binding	1	-	-
4508	17705	4508	ATP6	ATP synthase F0 subunit 6	hydrogen ion transmembrane transporter activity | hydrolase activity	1	-	-
4509	17706	4509	ATP8	ATP synthase F0 subunit 8	hydrogen ion transmembrane transporter activity | hydrolase activity | oxidoreductase activity	1	-	-
4705	67273	4705	NDUFA10	NADH dehydrogenase (ubiquinone) 1 alpha subcomplex, 10, 42kDa	ATP binding | NADH dehydrogenase (ubiquinone) activity | phosphotransferase activity, alcohol group as acceptor	1	-	-
5825	19299	5825	ABCD3	ATP-binding cassette, sub-family D (ALD), member 3	ATP binding | ATPase activity | ATPase activity, coupled to transmembrane movement of substances | protein binding | protein homodimerization activity	1	-	-
6583	30805	6583	SLC22A4	solute carrier family 22 (organic cation/zwitterion transporter), member 4	ATP binding | PDZ domain binding | carnitine transmembrane transporter activity | cation:cation antiporter activity | nucleotide binding | protein binding | quaternary ammonium group transmembrane transporter activity | secondary active organic cation transmembrane transporter activity | symporter activity	1	-	-
9093	83945	9093	DNAJA3	DnaJ (Hsp40) homolog, subfamily A, member 3	ATP binding | Hsp70 protein binding | NF-kappaB binding | interferon-gamma receptor binding | metal ion binding | protein binding | protein kinase binding | receptor tyrosine kinase binding | small GTPase regulator activity | transcription factor binding | unfolded protein binding	1	-	-
9463	18693	9463	PICK1	protein interacting with PRKCA 1	ATPase activity | Arp2/3 complex binding | actin filament binding | enzyme binding | metal ion binding | protein C-terminus binding | protein binding | protein domain specific binding | protein kinase C binding | receptor binding	1	-	-
9551	57423	9551	ATP5J2	ATP synthase, H+ transporting, mitochondrial Fo complex, subunit F2	ATPase activity | transmembrane transporter activity	1	-	-
10058	74104	10058	ABCB6	ATP-binding cassette, sub-family B (MDR/TAP), member 6	ATP binding | efflux transmembrane transporter activity | heme binding | heme transporter activity | heme-transporting ATPase activity	1	-	-
10061	27407	10061	ABCF2	ATP-binding cassette, sub-family F (GCN20), member 2	ATP binding | ATPase activity | transporter activity	1	-	-
10131	68015	10131	TRAP1	TNF receptor-associated protein 1	ATP binding | protein binding | tumor necrosis factor receptor binding | unfolded protein binding	1	-	-
10312	27060	10312	TCIRG1	T-cell, immune regulator 1, ATPase, H+ transporting, lysosomal V0 subunit A3	hydrogen ion transmembrane transporter activity | transporter activity	1	-	-
10350	217262	10350	ABCA9	ATP-binding cassette, sub-family A (ABC1), member 9	ATP binding | ATPase activity	1	-	-
10469	21856	10469	TIMM44	translocase of inner mitochondrial membrane 44 homolog (yeast)	ATP binding | P-P-bond-hydrolysis-driven protein transmembrane transporter activity | protein binding	1	-	-
10476	71679	10476	ATP5H	ATP synthase, H+ transporting, mitochondrial Fo complex, subunit d	ATPase activity | hydrogen ion transmembrane transporter activity | transmembrane transporter activity	1	-	-
10478	20524	10478	SLC25A17	solute carrier family 25 (mitochondrial carrier; peroxisomal membrane protein, 34kDa), member 17	ADP transmembrane transporter activity | AMP transmembrane transporter activity | ATP transmembrane transporter activity | FAD transmembrane transporter activity | FMN transmembrane transporter activity | NAD transporter activity | chaperone binding | coenzyme A transmembrane transporter activity | protein binding	1	-	-
10574	12468	10574	CCT7	chaperonin containing TCP1, subunit 7 (eta)	ATP binding | identical protein binding | unfolded protein binding	1	-	-
10632	27425	10632	ATP5L	ATP synthase, H+ transporting, mitochondrial Fo complex, subunit G	ATPase activity | hydrogen ion transmembrane transporter activity | transmembrane transporter activity	1	-	-
10845	270166	10845	CLPX	caseinolytic mitochondrial matrix peptidase chaperone subunit	ATP binding | ATP-dependent peptidase activity | ATPase activity | metal ion binding | peptidase activator activity | protein binding | unfolded protein binding	1	-	-
11194	74610	11194	ABCB8	ATP-binding cassette, sub-family B (MDR/TAP), member 8	ATP binding | ATPase activity, coupled to transmembrane movement of substances | transporter activity	1	-	-
23078	219189	23078	VWA8	von Willebrand factor A domain containing 8	ATP binding | ATPase activity	1	-	-
23095	16561	23095	KIF1B	kinesin family member 1B	ATP binding | ATPase activity | kinesin binding | microtubule binding | microtubule motor activity | protein binding	1	-	-
23456	56199	23456	ABCB10	ATP-binding cassette, sub-family B (MDR/TAP), member 10	ATP binding | oligopeptide-transporting ATPase activity | protein homodimerization activity | transporter activity	1	-	-
23457	56325	23457	ABCB9	ATP-binding cassette, sub-family B (MDR/TAP), member 9	ATP binding | MHC class I protein binding | TAP1 binding | TAP2 binding | oligopeptide-transporting ATPase activity | peptide antigen binding | peptide-transporting ATPase activity | protein homodimerization activity | substrate-specific transmembrane transporter activity | tapasin binding	1	-	-
27109	68055	27109	ATP5S	ATP synthase, H+ transporting, mitochondrial Fo complex, subunit s (factor B)	hydrogen ion transmembrane transporter activity | metal ion binding	1	-	-
29957	229731	29957	SLC25A24	solute carrier family 25 (mitochondrial carrier; phosphate carrier), member 24	ATP transmembrane transporter activity | calcium ion binding	1	-	-
51079	67184	51079	NDUFA13	NADH dehydrogenase (ubiquinone) 1 alpha subcomplex, 13	ATP binding | NADH dehydrogenase (ubiquinone) activity | NADH dehydrogenase activity | protein binding	1	-	-
55101	66349	55101	ATP5SL	ATP5S-like	0	1	-	-
55210	108888	55210	ATAD3A	ATPase family, AAA domain containing 3A	ATP binding | nucleoside-triphosphatase activity	1	-	-
64756	230649	64756	ATPAF1	ATP synthase mitochondrial F1 complex assembly factor 1	protein binding	1	-	-
79671	270151	79671	NLRX1	NLR family member X1	ATP binding | protein binding	1	-	-
79877	68087	79877	DCAKD	dephospho-CoA kinase domain containing	ATP binding | dephospho-CoA kinase activity	1	-	-
80224	76826	80224	NUBPL	nucleotide binding protein-like	4 iron, 4 sulfur cluster binding | ATP binding | metal ion binding	1	-	-
83858	-	83858	ATAD3B	ATPase family, AAA domain containing 3B	ATP binding | nucleoside-triphosphatase activity	1	-	-
91647	246782	91647	ATPAF2	ATP synthase mitochondrial F1 complex assembly factor 2	protein binding	1	-	-
93974	11983	93974	ATPIF1	ATPase inhibitory factor 1	ATPase binding | ATPase inhibitor activity | angiostatin binding | calmodulin binding | enzyme inhibitor activity | protein homodimerization activity	1	-	-
154664	268379	154664	ABCA13	ATP-binding cassette, sub-family A (ABC1), member 13	ATP binding | ATPase activity	1	-	-
246269	215951	246269	LACE1	lactation elevated 1	ATP binding	1	-	-
284439	73095	284439	SLC25A42	solute carrier family 25, member 42	ADP transmembrane transporter activity | AMP transmembrane transporter activity | ATP transmembrane transporter activity | adenosine-diphosphatase activity | coenzyme A transmembrane transporter activity	1	-	-
100526740	-	100526740	ATP5J2-PTCD1	ATP5J2-PTCD1 readthrough	0	1	-	-
381	11844	381	ARF5	ADP-ribosylation factor 5	GTP binding | GTPase activity | protein binding	1	-	-
402	56327	402	ARL2	ADP-ribosylation factor-like 2	GTP binding | GTPase activity | GTPase inhibitor activity | protein binding	1	-	-
1528	109672	1528	CYB5A	cytochrome b5 type A (microsomal)	aldo-keto reductase (NADP) activity | cytochrome-c oxidase activity | enzyme binding | heme binding | metal ion binding	1	-	-
664	12176	664	BNIP3	BCL2/adenovirus E1B 19kDa interacting protein 3	GTPase binding | identical protein binding | protein binding | protein heterodimerization activity | protein homodimerization activity	1	-	-
2787	14707	2787	GNG5	guanine nucleotide binding protein (G protein), gamma 5	GTPase activity | PDZ domain binding | signal transducer activity	1	-	-
4528	76784	4528	MTIF2	mitochondrial translational initiation factor 2	GTP binding | GTPase activity | ribosomal small subunit binding | translation factor activity, nucleic acid binding | translation initiation factor activity	1	-	-
5414	18952	5414	SEPT4	septin 4	GTP binding | GTPase activity | protein binding | structural molecule activity	1	-	-
7284	233870	7284	TUFM	Tu translation elongation factor, mitochondrial	GTP binding | GTPase activity | translation elongation factor activity	1	-	-
8225	107999	8225	GTPBP6	GTP binding protein 6 (putative)	GTP binding	1	-	-
10381	22152	10381	TUBB3	tubulin, beta 3 class III	GTP binding | GTPase activity | peptide binding | protein binding | structural constituent of cytoskeleton	1	-	-
10981	67844	10981	RAB32	RAB32, member RAS oncogene family	GTP binding	1	-	-
11021	77407	11021	RAB35	RAB35, member RAS oncogene family	GDP binding | GTP binding | GTPase activity | phosphatidylinositol-4,5-bisphosphate binding | protein binding	1	-	-
26164	52856	26164	MTG2	mitochondrial ribosome-associated GTPase 2	GTP binding | GTPase activity | magnesium ion binding	1	-	-
26284	57837	26284	ERAL1	Era-like 12S mitochondrial rRNA chaperone 1	GTP binding | rRNA binding | ribosomal small subunit binding	1	-	-
53917	19336	53917	RAB24	RAB24, member RAS oncogene family	GTP binding | protein binding	1	-	-
60491	65102	60491	NIF3L1	NIF3 NGG1 interacting factor 3-like 1 (S. cerevisiae)	GTP binding | GTP cyclohydrolase I activity | metal ion binding | protein binding | transcription factor binding	1	-	-
60678	65967	60678	EEFSEC	eukaryotic elongation factor, selenocysteine-tRNA-specific	GTP binding | GTPase activity | ribonucleoprotein complex binding | selenocysteine insertion sequence binding | tRNA binding | translation elongation factor activity	1	-	-
84273	56412	84273	NOA1	nitric oxide associated 1	GTP binding | GTPase activity | protein binding	1	-	-
84340	320806	84340	GFM2	G elongation factor, mitochondrial 2	GTP binding | GTPase activity | translation elongation factor activity	1	-	-
84705	70359	84705	GTPBP3	GTP binding protein 3 (mitochondrial)	GTP binding | GTPase activity	1	-	-
85476	28030	85476	GFM1	G elongation factor, mitochondrial 1	GTP binding | GTPase activity | protein binding | translation elongation factor activity	1	-	-
85865	207704	85865	GTPBP10	GTP-binding protein 10 (putative)	GTP binding | GTPase activity | magnesium ion binding	1	-	-
92170	212508	92170	MTG1	mitochondrial ribosome-associated GTPase 1	GTP binding | GTPase activity	1	-	-
572	12015	572	BAD	BCL2-associated agonist of cell death	cysteine-type endopeptidase activator activity involved in apoptotic process | lipid binding | phospholipid binding | protein binding | protein heterodimerization activity | protein kinase B binding | protein kinase binding | protein phosphatase 2B binding	1	-	-
598	12048	598	BCL2L1	BCL2-like 1	BH3 domain binding | identical protein binding | protein binding | protein heterodimerization activity | protein homodimerization activity | protein kinase binding	1	-	-
708	12261	708	C1QBP	complement component 1, q subcomponent binding protein	adrenergic receptor binding | complement component C1q binding | hyaluronic acid binding | kininogen binding | mRNA binding | mitochondrial ribosome binding | protein binding | protein kinase C binding | transcription corepressor activity | transcription factor binding	1	-	-
1407	12952	1407	CRY1	cryptochrome circadian clock 1	DNA (6-4) photolyase activity | DNA binding | blue light photoreceptor activity | core promoter binding | deoxyribodipyrimidine photo-lyase activity | double-stranded DNA binding | nucleotide binding | phosphatase binding | protein binding | protein kinase binding | transcription factor binding transcription factor activity	1	-	-
4077	17966	4077	NBR1	neighbor of BRCA1 gene 1	mitogen-activated protein kinase binding | protein binding | ubiquitin binding | zinc ion binding	1	-	-
8165	11640	8165	AKAP1	A kinase (PRKA) anchor protein 1	RNA binding | protein binding	1	-	-
9238	21379	9238	TBRG4	transforming growth factor beta regulator 4	protein kinase activity	1	-	-
11216	56697	11216	AKAP10	A kinase (PRKA) anchor protein 10	0	1	-	-
11252	23970	11252	PACSIN2	protein kinase C and casein kinase substrate in neurons 2	cytoskeletal protein binding | identical protein binding | phosphatidic acid binding | protein binding | transporter activity	1	-	-
22868	75619	22868	FASTKD2	FAST kinase domains 2	protein kinase activity	1	-	-
54998	66077	54998	AURKAIP1	aurora kinase A interacting protein 1	protein binding	1	-	-
55014	67727	55014	STX17	syntaxin 17	SNAP receptor activity | SNARE binding | protein kinase binding | protein phosphatase binding	1	-	-
57506	228607	57506	MAVS	mitochondrial antiviral signaling protein	CARD domain binding | protein binding | protein kinase binding | signal transducer activity	1	-	-
60493	380601	60493	FASTKD5	FAST kinase domains 5	protein kinase activity	1	-	-
79072	69577	79072	FASTKD3	FAST kinase domains 3	protein kinase activity	1	-	-
79675	320720	79675	FASTKD1	FAST kinase domains 1	protein kinase activity	1	-	-
291	11739	291	SLC25A4	solute carrier family 25 (mitochondrial carrier; adenine nucleotide translocator), member 4	adenine transmembrane transporter activity | protein binding	1	-	-
292	11740	292	SLC25A5	solute carrier family 25 (mitochondrial carrier; adenine nucleotide translocator), member 5	adenine transmembrane transporter activity | protein binding	1	-	-
665	12177	665	BNIP3L	BCL2/adenovirus E1B 19kDa interacting protein 3-like	identical protein binding | lamin binding | protein binding | protein heterodimerization activity | protein homodimerization activity	1	-	-
2108	110842	2108	ETFA	electron-transfer-flavoprotein, alpha polypeptide	electron carrier activity | flavin adenine dinucleotide binding | oxidoreductase activity	1	-	-
25821	68291	25821	MTO1	mitochondrial tRNA translation optimization 1	flavin adenine dinucleotide binding	1	-	-
80273	17713	80273	GRPEL1	GrpE-like 1, mitochondrial (E. coli)	adenyl-nucleotide exchange factor activity | chaperone binding | protein homodimerization activity | unfolded protein binding	1	-	-
83447	73333	83447	SLC25A31	solute carrier family 25 (mitochondrial carrier; adenine nucleotide translocator), member 31	transporter activity	1	-	-
115286	67582	115286	SLC25A26	solute carrier family 25 (S-adenosylmethionine carrier), member 26	S-adenosyl-L-methionine transmembrane transporter activity	1	-	-
134266	17714	134266	GRPEL2	GrpE-like 2, mitochondrial (E. coli)	adenyl-nucleotide exchange factor activity | chaperone binding | protein homodimerization activity | unfolded protein binding	1	-	-
2926	231413	2926	GRSF1	G-rich RNA sequence binding factor 1	RNA binding | mRNA binding | nucleotide binding	1	-	-
6150	19935	6150	MRPL23	mitochondrial ribosomal protein L23	RNA binding | nucleotide binding | structural constituent of ribosome	1	-	-
7417	22334	7417	VDAC2	voltage-dependent anion channel 2	nucleotide binding | porin activity | protein binding | voltage-gated anion channel activity	1	-	-
7419	22335	7419	VDAC3	voltage-dependent anion channel 3	nucleotide binding | porin activity | voltage-gated anion channel activity	1	-	-
10463	109108	10463	SLC30A9	solute carrier family 30 (zinc transporter), member 9	cation transmembrane transporter activity | chromatin binding | ligand-dependent nuclear receptor binding | ligand-dependent nuclear receptor transcription coactivator activity | nucleotide binding | sequence-specific DNA binding transcription factor activity	1	-	-
54148	27393	54148	MRPL39	mitochondrial ribosomal protein L39	molecular_function | nucleotide binding	1	-	-
55186	192287	55186	SLC25A36	solute carrier family 25 (pyrimidine nucleotide carrier ), member 36	0	1	-	-
60386	67283	60386	SLC25A19	solute carrier family 25 (mitochondrial thiamine pyrophosphate carrier), member 19	deoxynucleotide transmembrane transporter activity	1	-	-
81892	380773	81892	SLIRP	SRA stem-loop interacting RNA binding protein	RNA binding | nucleotide binding	1	-	-
84275	70556	84275	SLC25A33	solute carrier family 25 (pyrimidine nucleotide carrier), member 33	0	1	-	-
140886	93728	140886	PABPC5	poly(A) binding protein, cytoplasmic 5	RNA binding | nucleotide binding	1	-	-
84881	71989	84881	RPUSD4	RNA pseudouridylate synthase domain containing 4	RNA binding | protein binding | pseudouridine synthase activity	1	-	-
285367	101122	285367	RPUSD3	RNA pseudouridylate synthase domain containing 3	RNA binding | pseudouridine synthase activity	1	-	-
4694	54405	4694	NDUFA1	NADH dehydrogenase (ubiquinone) 1 alpha subcomplex, 1, 7.5kDa	NADH dehydrogenase (ubiquinone) activity	1	-	-
4695	17991	4695	NDUFA2	NADH dehydrogenase (ubiquinone) 1 alpha subcomplex, 2, 8kDa	NADH dehydrogenase (ubiquinone) activity	1	-	-
4696	66091	4696	NDUFA3	NADH dehydrogenase (ubiquinone) 1 alpha subcomplex, 3, 9kDa	NADH dehydrogenase (ubiquinone) activity	1	-	-
4697	17992	4697	NDUFA4	NADH dehydrogenase (ubiquinone) 1 alpha subcomplex, 4, 9kDa	NADH dehydrogenase (ubiquinone) activity | cytochrome-c oxidase activity | protein complex binding	1	-	-
4698	68202	4698	NDUFA5	NADH dehydrogenase (ubiquinone) 1 alpha subcomplex, 5	NADH dehydrogenase (ubiquinone) activity	1	-	-
4700	67130	4700	NDUFA6	NADH dehydrogenase (ubiquinone) 1 alpha subcomplex, 6, 14kDa	NADH dehydrogenase (ubiquinone) activity	1	-	-
4701	66416	4701	NDUFA7	NADH dehydrogenase (ubiquinone) 1 alpha subcomplex, 7, 14.5kDa	NADH dehydrogenase (ubiquinone) activity	1	-	-
4702	68375	4702	NDUFA8	NADH dehydrogenase (ubiquinone) 1 alpha subcomplex, 8, 19kDa	NADH dehydrogenase (ubiquinone) activity | protein complex binding	1	-	-
4704	66108	4704	NDUFA9	NADH dehydrogenase (ubiquinone) 1 alpha subcomplex, 9, 39kDa	NADH dehydrogenase (ubiquinone) activity | NADH dehydrogenase activity | coenzyme binding | protein binding | protein complex binding	1	-	-
4706	70316	4706	NDUFAB1	NADH dehydrogenase (ubiquinone) 1, alpha/beta subcomplex, 1, 8kDa	ACP phosphopantetheine attachment site binding involved in fatty acid biosynthetic process | NADH dehydrogenase (ubiquinone) activity | calcium ion binding | fatty acid binding	1	-	-
4707	-	4707	NDUFB1	NADH dehydrogenase (ubiquinone) 1 beta subcomplex, 1, 7kDa	NADH dehydrogenase (ubiquinone) activity	1	-	-
4708	68198	4708	NDUFB2	NADH dehydrogenase (ubiquinone) 1 beta subcomplex, 2, 8kDa	NADH dehydrogenase (ubiquinone) activity	1	-	-
4709	66495	4709	NDUFB3	NADH dehydrogenase (ubiquinone) 1 beta subcomplex, 3, 12kDa	NADH dehydrogenase (ubiquinone) activity	1	-	-
4710	68194	4710	NDUFB4	NADH dehydrogenase (ubiquinone) 1 beta subcomplex, 4, 15kDa	NADH dehydrogenase (ubiquinone) activity	1	-	-
4711	66046	4711	NDUFB5	NADH dehydrogenase (ubiquinone) 1 beta subcomplex, 5, 16kDa	NADH dehydrogenase (ubiquinone) activity	1	-	-
4712	230075	4712	NDUFB6	NADH dehydrogenase (ubiquinone) 1 beta subcomplex, 6, 17kDa	NADH dehydrogenase (ubiquinone) activity	1	-	-
4713	66916	4713	NDUFB7	NADH dehydrogenase (ubiquinone) 1 beta subcomplex, 7, 18kDa	NADH dehydrogenase (ubiquinone) activity	1	-	-
4714	67264	4714	NDUFB8	NADH dehydrogenase (ubiquinone) 1 beta subcomplex, 8, 19kDa	NADH dehydrogenase (ubiquinone) activity	1	-	-
4715	66218	4715	NDUFB9	NADH dehydrogenase (ubiquinone) 1 beta subcomplex, 9, 22kDa	NADH dehydrogenase (ubiquinone) activity	1	-	-
4716	68342	4716	NDUFB10	NADH dehydrogenase (ubiquinone) 1 beta subcomplex, 10, 22kDa	NADH dehydrogenase (ubiquinone) activity | protein binding	1	-	-
4717	66377	4717	NDUFC1	NADH dehydrogenase (ubiquinone) 1, subcomplex unknown, 1, 6kDa	NADH dehydrogenase (ubiquinone) activity	1	-	-
4718	68197	4718	NDUFC2	NADH dehydrogenase (ubiquinone) 1, subcomplex unknown, 2, 14.5kDa	NADH dehydrogenase (ubiquinone) activity	1	-	-
4724	17993	4724	NDUFS4	NADH dehydrogenase (ubiquinone) Fe-S protein 4, 18kDa (NADH-coenzyme Q reductase)	NADH dehydrogenase (ubiquinone) activity	1	-	-
4725	595136	4725	NDUFS5	NADH dehydrogenase (ubiquinone) Fe-S protein 5, 15kDa (NADH-coenzyme Q reductase)	NADH dehydrogenase (ubiquinone) activity	1	-	-
[truncated: 11 more rows]
